# Supplementary material for: Imagined speech can be decoded from low- and cross-frequency intracranial EEG features
Source: Nat Commun. 2022 Jan 10;13:48. doi: 10.1038/s41467-021-27725-3 (PMC8748882; doi:10.1038/s41467-021-27725-3)
Supplement: Supplementary file 4 — Source Data [file 41467_2021_27725_MOESM4_ESM.xlsx]

## Sheet: Figure 2a & Supp. Figure 1
Overt theta band	Xcoordinate	Ycoordinate	Zcoordinate	Cohen’s d
	42.8046	-79.2004	16.0932	0.637913
	47.2096	-78.1079	23.038	0.341046
	42.4434	-67.9018	47.7862	-0.461785
	36.1736	-51.6522	62.6642	-0.61566
	18.1604	-63.4352	64.3023	-0.84909
	12.6298	-63.0837	66.5928	-0.551342
	9.16085	-52.0495	71.2701	-0.747959
	50.1528	-75.8722	12.8401	0.459421
	42.3213	-67.1304	21.0858	0.498892
	39.0242	-48.6605	57.3887	-0.387534
	37.8012	-43.6852	63.7274	-0.964647
	24.7014	-43.8828	64.3943	-0.753184
	18.8038	-40.4537	71.6871	-0.31439
	42.3156	-62.429	11.2725	0.697462
	48.4253	-54.6704	33.0059	0.489995
	40.1859	-34.5552	65.9495	-0.743911
	30.5747	-28.8387	72.2347	-0.515305
	22.8316	-29.7869	75.1584	-0.461837
	47.0297	-61.9173	8.06618	0.68081
	54.1752	-46.9685	23.5574	0.585469
	40.1349	-18.856	66.2789	-0.725918
	34.0962	-11.9372	67.7776	-0.956028
	46.8492	-19.4661	62.3976	-0.853788
	40.8567	-13.0018	67.7275	-1.21649
	24.8678	-10.0961	61.9743	-1.22959
	62.0671	-25.6179	27.4458	-0.510727
	62.1927	-10.6585	39.689	-0.528076
	50.6274	-5.78869	53.8155	-0.999665
	38.6656	3.14944	55.4162	-1.16333
	23.8844	-3.2939	61.6665	-0.887355
	68.8444	-15.4991	5.69302	-0.519378
	66.2956	-17.8694	21.6608	-0.374972
	67.8884	-7.11697	22.4316	-0.901262
	62.4933	-4.77925	30.0447	-0.448783
	51.2474	3.60305	49.2078	-0.756242
	66.8324	-7.1993	-2.53764	-0.520397
	65.2889	-2.66919	11.6871	-0.791588
	58.6086	11.3476	31.6334	-0.339968
	41.3469	20.6915	52.4909	0.467763
	24.1713	17.852	59.8431	0.410815
	6.95562	41.7606	16.683	-0.346546
	6.6285	33.0814	33.665	0.335856
	2.22275	-49.0799	27.4014	0.328458
	4.14108	-44.9486	49.4333	-0.36872
	9.66373	-46.2521	59.0713	-0.3682
	2.57373	-37.4257	67.3745	-0.716785
	23.1374	50.5155	36.3598	0.488569
	19.4774	40.2931	46.4212	0.749959
	22.1283	35.1097	50.8893	0.513029
	25.3268	4.69988	68.0572	-1.2454
	21.4804	-8.71019	62.1862	-1.03015
	10.9625	-16.2534	74.895	-1.00633
	55.9766	11.7381	-15.4938	-0.667896
	63.5732	2.91885	-5.30321	-0.713791
	59.3741	-6.80693	8.78892	-0.532611
	51.8827	2.62292	-35.3374	0.396077
	60.3186	-47.8691	-22.1061	0.373554
	61.0152	-35.2039	-15.9261	0.474675
	16.2552	-74.7661	46.6578	-0.486357
	23.1493	-78.4074	47.0007	-0.810937
	26.9106	-81.0008	40.383	-1.07266
	46.9753	-51.7672	25.2231	0.496681
	-30.1856	35.8596	38.9161	-0.573111
	-34.3606	29.0455	42.6294	-0.588026
	-40.4423	6.73417	48.4637	-0.80842
	-34.4985	30.5341	40.8138	-1.03759
	-36.3251	28.2437	39.6494	-0.762346
	-39.6135	26.4501	40.426	-0.476416
	-39.4938	8.32423	45.2605	-0.561446
	-52.1912	1.50168	44.0998	-0.959767
	-38.6073	30.1854	38.0508	-1.03217
	-40.9141	28.3192	39.2999	-0.766278
	-43.2722	25.0856	40.1231	-0.578132
	-42.9458	22.8875	40.4735	-0.458439
	-43.5515	21.5559	40.6977	-0.430596
	-39.8937	9.77682	42.9307	-0.47098
	-50.5677	1.35056	42.0503	-0.500852
	-52.759	0.898596	42.9538	-0.623655
	-40.5789	28.7169	18.4313	-0.935902
	-44.104	26.417	20.9088	-0.607525
	-45.87	22.8569	22.4243	-0.566734
	-46.2635	20.7626	22.5707	-0.540063
	-45.1925	17.9711	26	-0.528306
	-54.1328	9.69265	30.0642	-0.558155
	-54.6161	1.21005	39.8595	-0.604393
	-47.9721	24.7972	21.9218	-0.581965
	-47.524	18.2209	26.053	-0.66437
	-57.6261	9.54988	29.6818	-0.633808
	-58.3304	7.58707	32.9669	-0.664714
	-57.9839	1.42918	38.3736	-0.901713
	-50.993	33.0635	10.9245	-0.546554
	-50.0986	27.6181	17.4473	-0.598546
	-51.0979	24.0788	21.3886	-0.712362
	-52.5876	20.0318	23.9641	-0.793565
	-59.7301	9.04051	23.8887	-0.772739
	-60.1734	7.69246	27.351	-0.690195
	-60.0004	5.14355	31.921	-0.816917
	-61.4903	-6.16979	31.6617	-1.09981
	-53.5812	30.1297	8.62117	-0.549654
	-51.7934	27.8435	15.1578	-0.736739
	-53.7134	24.289	20.3498	-0.941574
	-54.3203	20.0411	22.9488	-1.08511
	-61.3408	6.67733	19.4256	-1.00151
	-61.1352	2.96831	24.0592	-0.981188
	-64.2798	-7.09136	22.9026	-1.23166
	-64.8306	-9.17299	26.3295	-1.16822
	-53.9817	27.5588	5.66279	-0.463003
	-55.0916	25.7351	13.2886	-0.6671
	-55.1246	23.8598	19.1269	-0.827114
	-60.2155	6.31426	13.5839	-1.04161
	-60.5837	5.15762	14.6337	-1.14339
	-61.1092	2.2841	17.5966	-1.02644
	-65.3324	-10.542	18.6011	-1.03677
	-65.183	-12.645	21.3951	-1.08615
	-35.245	32.5987	33.8826	-0.996896
	-37.188	38.2948	15.3784	-0.856976
	-17.0995	9.6722	67.927	-0.87065
	-34.4688	2.05017	56.9297	-0.943237
	-39.117	2.31749	54.6436	-0.751001
	-41.3856	6.37604	50.2324	-0.836838
	-54.7323	-0.0366677	44.8616	-1.15463
	-58.5	-8.91811	38.094	-0.928054
	-62.3077	-14.8346	29.7722	-1.08395
	-59.7485	-21.8517	24.2264	-0.907249
	-55.3839	23.6258	10.6156	-0.453365
	-58.8079	5.86323	5.5777	-0.924437
	-59.19	0.66279	11.4465	-1.03639
	-63.226	-13.6335	12.5058	-1.11476
	-52.4498	10.3979	-8.53675	-0.756835
	-58.1357	5.96513	-6.22367	-1.08159
	-61.2571	-1.72474	-2.11523	-1.27777
	-65.7034	-16.9078	0.839471	-1.17425
	-13.3885	50.9027	39.7627	0.328454
	-12.2497	46.6057	45.9197	0.33798
	-32.7601	1.3858	55.6991	-0.414921
	-42.9858	-10.046	61.2502	-1.22049
	-15.0905	55.8385	26.8005	-0.35801
	-53.4695	-5.3201	49.8712	-1.11812
	-54.2641	-16.2556	53.766	-0.616692
	-57.2344	-3.235	41.8577	-0.788512
	-62.2191	-9.26378	35.3751	-1.25704
	-41.4114	35.5655	18.6128	0.381196
	-41.9767	30.6045	20.1467	0.277545
	-56.2645	10.2131	27.1891	-0.304564
	-58.9302	6.4523	33.7209	-0.882446
	-64.7482	-15.255	18.6008	-1.11988
	-39.8003	52.0844	3.85625	0.413164
	-51.2336	34.9864	1.23149	0.276429
	-59.7131	8.45632	17.268	-0.800667
	-63.9638	-8.83185	11.1099	-1.24888
	-65.2296	-14.9391	1.05961	-0.860573
	-42.2834	49.3754	-4.08253	0.279837
	-51.4945	11.7429	-0.265888	-0.355259
	-58.6335	5.99248	5.10463	-0.588334
	-59.1101	2.33687	7.99099	-0.756518
	-63.0658	-11.5707	-2.38985	-0.939255
	-32.0017	-48.6149	66.6688	-0.509134
	-39.8913	-32.5866	66.0831	-0.920476
	-63.912	-27.0007	29.7226	-0.692608
	-3.891	52.0676	44.0786	0.31626
	-12.3924	36.8365	52.7873	0.353537
	-21.7485	4.74399	64.9015	-0.618721
	-3.29037	-25.6709	53.9656	-0.829308
	-0.68837	-15.8621	52.3645	-0.472559
	-6.10638	1.08099	50.0835	-0.806511
	-49.673	3.41848	-0.368017	-0.648813
	-51.8787	-0.982496	2.41139	-0.765619
	-55.8711	-9.74499	7.65423	-1.02656
	-57.6578	-14.1065	10.1176	-0.497482
	-59.4445	-18.468	12.581	-0.455892
	-50.242	-43.5752	49.8719	-0.426433
	-46.6096	-40.062	46.6666	-0.971227
	-51.2468	-20.5867	57.3801	-0.762502
	-44.4774	-6.49706	56.1507	-0.559546
	-41.4728	11.7504	54.6625	-0.36299
	-50.4719	-51.2686	48.3404	-0.733495
	-37.4905	-46.5833	61.305	-0.894393
	-44.0226	-30.3889	62.7685	-0.421194
	-46.7864	-21.9341	63.115	-0.69845
	-42.0472	-8.13347	63.2545	-0.494314
	-38.1289	6.86069	59.4011	-0.689071
	-32.1429	-56.1271	64.3248	-0.992508
	-29.2968	-47.843	66.5188	-0.829106
	-36.8021	-31.8979	69.2929	-0.54879
	-35.6087	-21.6924	63.7542	-0.457663
	-36.1051	-14.3873	69.5769	-0.676753
	-21.5122	-0.36537	68.5769	-0.730853
	-25.7295	-59.4267	61.75	-0.655035
	-20.5578	-49.5146	61.5282	-0.407608
	-19.7498	-40.7345	67.1449	-0.451554
	-26.5167	-29.6619	72.9648	-0.883186
	-30.2479	-18.3647	73.0352	-0.693662
	-14.6593	-8.51238	71.9552	-0.574671
	-1.46112	-26.2677	66.9976	-0.874825
	-2.77951	-20.5218	52.2347	-0.727939
	0.0831447	-18.4377	38.6546	-0.495178
	-0.456544	-10.7122	33.6184	-0.389991
	-4.87222	-46.9451	46.2425	-0.420121
	-4.45905	-48.3254	33.6876	-0.363105
	-41.9671	41.4803	1.84803	0.395777
	-49.9088	37.017	-9.59043	0.339957
	-63.4959	-13.5533	28.62	-0.910596
	-63.3652	-15.2365	25.6811	-0.736848
	-65.3854	-15.6483	1.70097	-1.099
	-64.3614	-43.2169	0.245195	-0.374137
	-64.8197	-12.89	23.9267	-0.823992
	-64.6463	-13.7451	2.58211	-1.03989
	-65.3813	-12.1648	17.9974	-0.667443
	-62.9374	-10.0174	1.93696	-0.711376
	-63.3789	-11.0312	-1.0607	-0.696891
	-67.0826	-29.2447	-13.257	-0.445525
	-63.7293	-10.9295	11.0734	-0.446455
	-62.0966	-7.19566	-0.455135	-0.515145
	-67.0079	-20.5141	-13.1814	-0.358298
	-60.0157	2.47867	-5.80178	-0.659273
	-51.9315	-24.4036	-34.1434	0.402796
	-34.3373	-2.90914	-46.0524	-0.388952
	-14.6544	-9.61125	70.7709	-0.832339
	-17.1859	-8.15894	66.6083	-0.885949
	-33.7029	3.94567	58.8718	-0.768425
	-39.924	8.00776	46.7191	-0.57568
	-46.9697	-37.0211	47.3931	-0.589378
	-54.8205	-21.6484	52.5051	-0.629976
	-56.7525	-14.6708	44.6243	-0.474581
	-58.0694	-11.5229	41.8298	-0.732555
	-55.0828	-3.78312	30.3681	-0.889933
	-61.7517	4.82256	20.1507	-0.657296
	62.1156	2.7347	34.4176	-0.459127
	63.4487	5.91646	27.808	-0.653598
	66.5481	-13.826	26.0287	-0.727413
	42.0496	43.5763	16.5829	0.411862
	66.6365	-9.74251	4.334	-0.557554
	69.4547	-17.0685	5.29421	-0.400207
	64.938	-1.24789	-5.46026	-0.417218
	35.3156	1.07559	-46.2478	0.436712
	68.9876	-16.0751	1.26638	-0.541721
	68.6775	-32.5033	15.5269	-0.486521
	62.2796	-22.8494	27.0325	-0.487279
	68.737	-10.3657	19.7296	-0.692494
	68.5491	-30.3374	14.5399	-0.541088
	68.2002	-30.916	15.4121	-0.514467
	56.4826	-43.7446	29.6569	-0.495463
	46.4238	-9.41564	-42.9812	0.439797
	55.5379	-9.58732	-39.008	0.296974
	61.1627	-16.5503	-33.691	0.697869
	66.9241	-12.2457	-13.06	0.68122
	69.7311	-22.3731	-13.6816	0.344947
	66.6963	-34.7759	5.25283	0.883188
	49.5113	0.498226	-33.6915	0.341661
	50.0064	-4.90291	-32.7767	0.653779
	59.7282	1.31127	-22.9299	0.71051
	51.81	-6.66815	-18.2028	0.283367
	67.1039	-16.5503	-1.6919	0.376685
	66.0906	-38.0631	26.2083	-0.271579
	53.3269	6.83979	-37.197	0.789599
	57.2071	5.57066	-33.5815	0.552562
	53.3978	-0.640941	-19.5162	0.615249
	65.3774	-6.64413	-5.14188	0.567936
	68.3264	-10.3887	1.88189	-0.320656
	68.1677	-12.2855	22.2479	-0.566324
	60.3745	-19.7928	31.6676	-1.09696
	62.4187	-23.2923	36.2676	-0.661077
	60.0378	5.11466	3.43369	-0.287215
	60.9936	8.83315	14.1362	-0.788354
	64.7693	-5.9755	31.2892	-1.35536
	60.3542	-14.7041	39.2314	-1.00527
	57.4773	-14.4396	50.0926	-1.31232
	47.3117	29.1838	-15.2244	0.472557
	51.2477	8.79429	13.5172	-0.434075
	62.5623	8.47685	29.4422	-1.4314
	60.2857	3.36821	37.7071	-1.96688
	53.0115	-4.58016	51.9957	-1.15301
	54.1455	30.872	-2.10554	0.299766
	50.2337	14.9275	24.172	-0.305816
	53.3733	10.3472	32.7212	-0.730437
	45.4371	6.04518	45.8207	-0.647959
	50.7744	34.2066	29.7562	0.327755
	47.35	28.5445	35.1373	0.358029
	41.7366	25.0025	38.5587	0.553218
	37.5526	20.3075	52.6666	0.405034
	6.08537	40.0349	41.062	0.577726
	6.08228	44.9431	38.0152	0.830426
	4.48113	54.3914	32.7417	0.709065
	6.44317	58.9994	18.3126	0.644471
	9.83179	67.976	17.7398	0.327898
	20.2346	64.3398	7.02336	0.297944
	8.62706	55.0152	0.571063	0.681519
	4.43027	64.5362	-8.12632	0.747666
	12.9844	68.7378	-4.92407	0.94693
	26.0302	63.662	-11.0548	0.758174
	33.0287	60.6112	-10.3874	0.557001
	40.6837	56.89	-9.92395	0.327283
	7.9819	21.4444	-25.5201	0.307511
	5.99249	41.1415	37.4602	0.951242
	4.69691	46.3285	41.284	0.960187
	5.88112	54.0182	40.871	0.790394
	12.7941	53.705	38.4036	0.485371
	18.3909	-20.4921	75.2186	-0.640457
	22.2826	-12.9776	70.2956	-1.238
	21.4118	-3.85302	67.6914	-1.12884
	36.3359	9.81302	60.7074	-0.804424
	42.4231	12.6876	57.5591	0.287519
	45.6719	32.9077	34.3688	-0.656207
	47.4285	38.042	29.5766	-0.702822
	52.8188	34.1782	7.17834	-0.29833
	21.3368	2.69969	-30.5636	0.380483
	25.7473	13.7415	-37.7402	0.367369
	37.2885	16.9437	-40.7535	0.497749
	46.6054	13.0704	-39.7462	0.689707
	0.642571	11.9158	-14.5751	0.719716
	5.2414	15.0683	-14.2998	0.456879
	-40.6774	49.0813	9.56059	-0.440362
	-44.8162	35.4732	22.7554	-0.290813
	-41.1547	24.4114	22.6947	-0.294359
	-40.5839	6.3615	54.0276	-0.649034
	-42.5817	21.8386	43.421	-0.384492
	-55.69	19.1528	15.3632	-0.510546
	-59.8545	7.32588	29.0237	-0.746508
	-59.2485	0.442386	35.1151	-0.361703
	-57.5898	-13.4712	43.3322	-1.45231
	-60.5837	5.15762	14.6337	-0.808225
	-61.104	-14.8254	31.8628	-0.726944
	-56.3478	-21.2677	49.5972	-0.896372
	-59.0414	-0.0634511	9.60614	-0.417559
	-63.4802	-7.08537	11.526	-0.684148
	-65.1395	-13.6235	19.2956	-0.999579
	-60.0154	-18.8408	29.0091	-0.810683
	-59.9938	-32.3947	42.0223	-1.3872
	-66.7762	-21.054	3.92779	-1.04419
	-56.9054	-3.26294	-31.3572	0.30536
	-64.8204	-15.1963	-18.131	0.450968
	-67.0079	-20.5141	-13.1814	0.427732
	-63.6609	-24.3333	-18.6272	0.36544
	-0.294396	-5.40053	41.6847	-0.323362
	-6.46867	1.47847	48.602	-1.35577
	-5.20308	33.6214	58.3752	0.560546
	-14.3313	34.542	53.1307	0.780978
	-0.23563	44.6774	-23.8949	0.369874
	-4.613	49.8157	-11.5655	0.423933
	-3.74965	58.6786	-3.14201	0.498597
	-6.14402	67.9995	12.8904	0.509424
	-36.7012	53.6661	18.2782	0.305839
	-11.5883	42.3653	-25.1787	0.422149
	-27.8878	17.4532	-39.7676	-0.470534
	-41.6242	-75.7077	25.1445	0.508748
	-45.3708	-69.9122	22.015	0.828002
	-44.4476	-66.9495	19.4859	0.522651
	-57.5245	-57.7096	8.96582	0.286753
	-7.98055	-85.1189	37.7676	0.329439
	-14.3507	-69.0028	58.7897	0.359908
	-32.5661	-55.5326	64.846	0.606197
	-34.5557	-45.9145	62.5027	0.490267
	-40.1301	-33.7189	63.677	-0.486234
	-43.0605	-5.31818	57.1091	-1.19034
	-45.5083	4.03954	50.3147	-0.773019
	-6.61349	14.6949	-4.41643	-0.350064
	-29.9934	29.4633	-9.5299	0.293726
	-26.9297	-24.7645	-8.8636	-0.353981
	-31.458	-23.0098	-10.6371	-0.342971
	-18.5745	-14.3246	-10.7381	-0.296904
	-40.8885	9.06113	49.6375	0.383837
	-45.245	-6.38261	54.4937	0.342233
	-56.0714	-17.1009	50.8252	0.468137
	-53.8804	-19.3748	54.7798	-0.45594
	-54.1944	29.8913	6.913	0.32861
	-59.8917	1.55946	33.3012	0.568102
	-59.8898	-10.4952	39.4547	0.484557
	-44.2459	29.3314	-15.8464	0.335922
	-48.8215	13.9869	-25.5252	0.499493
	-55.0114	9.48609	-16.5919	0.306224
	-63.6317	-11.5993	-17.9518	0.380058
	-61.1429	-23.0835	-3.72483	0.357071
	-54.6081	5.8002	-29.6663	0.559853
	-60.4065	-2.72492	-26.4737	0.629833
	-62.0343	-10.9256	-23.5324	0.336655
	-67.4818	-25.1619	-12.7257	0.370593
	-50.669	-13.5521	-27.2978	0.29968
	-1.86112	61.6368	-7.61625	0.326389
	-1.14245	61.3063	-16.6666	0.287821
	-3.78693	68.2089	-2.04809	0.443142
	-3.55471	45.0771	36.6661	0.316485
	-8.47528	45.7964	50.2757	0.571079
	-16.5891	39.3403	52.1424	0.490699
	-30.3515	-60.5429	42.1357	-0.327168
	-36.8872	-82.8478	30.5368	-0.310135
	-32.5928	-90.9863	12.4401	-0.316087
	-20.5687	9.20541	-40.9315	0.37274
	-25.414	15.8069	-39.8868	0.574599
	-39.0609	18.4545	-37.3965	0.610689
	-29.5021	-2.01362	-39.032	0.302609
	-29.8133	0.860631	-44.2412	0.455228
	-34.8133	-5.05066	-45.4471	0.651021
	-41.9853	-9.80391	-43.4108	0.582031
	-45.8536	-19.7925	-34.6578	0.464328
	-15.3488	-12.3282	-24.4539	0.375615
	-17.0306	-5.39375	-31.6473	0.370381
	-56.7863	-31.2803	-29.583	0.483394
	-56.5004	-31.9171	-26.2228	0.469196
	-23.6093	-77.6084	-6.76329	-0.400859
	-21.0084	-6.22348	-24.4439	0.317112
	-25.1766	-5.44466	-24.4716	0.435783
	-29.3448	-4.66584	-24.4993	0.48482
	-33.513	-3.88702	-24.527	0.499205
	-48.0628	-4.04571	-23.971	0.435674
	-48.9342	-10.5097	-20.0875	0.416356
	-53.2911	-8.09514	-20.2807	0.401068
	-47.905	-34.0325	-9.12125	0.339205
	-52.5608	-31.9017	-7.94715	0.32088
	-43.8196	-29.3699	64.2474	-0.654557
	-33.7807	-41.0297	43.954	0.461136
	-49.2121	-14.8509	54.5425	-0.447611
	-53.1436	-9.32399	26.9826	-0.729972
	-63.5649	-6.27627	24.6529	-0.538042
	-53.5229	-28.695	-21.8985	0.332137
	-53.8036	-15.623	-30.6903	0.353775
	-18.2288	-1.19318	-26.4086	0.528002
	-18.7797	3.08582	-31.4289	0.57323
	-22.1317	11.8701	-41.0975	0.347716
	-51.0536	8.07332	-22.7817	-0.36231
	-4.83368	53.3407	-8.64615	0.52031
	-2.52403	66.231	-4.66979	0.369867
	-10.9054	59.8871	-20.5963	0.361321
	-18.3446	58.8654	-16.9052	0.414827
	-33.378	54.149	-13.4397	0.386245
	-53.3471	31.9141	4.36708	-0.399388
	-54.295	27.0739	6.9384	-0.39541
	-47.3674	25.7491	37.1185	0.510708
	-22.0709	59.7373	7.60314	-0.358499
	-11.4818	67.3321	-7.52438	-0.52143
	-43.1382	-17.4773	52.3766	0.474438
	-45.5447	1.45359	50.3792	0.389028
	-30.0381	32.2079	42.8489	0.354327
	-27.4673	-2.03772	48.9389	0.338668
	-17.914	32.3476	54.3481	0.313095
	-37.3216	40.8535	9.31525	-0.966014
	-42.9458	22.8875	40.4735	-0.975547
	-57.686	-2.60999	40.4118	-1.10868
	-57.0585	-19.3549	42.7561	-0.777071
	-61.0909	4.88456	16.6691	-1.2947
	-59.8938	-0.0398076	22.0297	-1.46955
	-54.6609	10.7611	-11.3407	-0.682662
	-55.5629	8.27186	1.40613	-1.45299
	-65.1337	-11.6238	23.2987	-1.14134
	-64.3643	-29.4593	32.1482	-1.14956
	-63.8794	-11.923	2.45017	-0.818451
	-66.0244	-18.2215	0.799684	-0.867722
	-66.3679	-29.6562	1.76238	-0.923608
	-63.2195	-48.6681	4.36632	-0.568744
	-60.5304	-35.3043	35.7945	-1.4933
	-36.7798	-34.1328	39.0183	-0.5492
	-24.7826	-60.495	63.5777	-1.46422
	-32.3673	-54.1608	66.0297	-0.870634
	-47.8577	-28.4613	57.2772	-0.996267
	-51.7638	-21.4764	55.6743	-0.751144
	-21.5899	-51.4607	63.107	-1.43368
	-28.0109	-48.5022	66.2222	-1.63288
	-42.7321	-25.0256	65.5819	-0.56723
	-42.562	-7.61126	62.3262	-0.889069
	-22.2612	-29.3945	74.1914	-0.913067
	-26.5821	-18.7624	74.1847	-1.31729
	-37.6855	8.14175	59.691	-0.507505
	-22.059	60.6564	7.73859	-0.68742
	-25.7359	47.7563	34.629	-0.989376
	-30.2381	35.1664	32.022	-0.824372
	-37.3773	53.9614	9.64386	-0.438684
	-36.7424	42.6286	14.7194	-0.822781
	-46.5869	30.8732	28.7712	-0.684118
	-39.8052	-59.321	-21.6217	0.487321
	-1.91838	64.5097	-13.3687	-0.760328
	-7.13007	63.6908	-13.4322	-0.832545
	-19.8125	62.1864	-14.6014	-0.810669
	-44.2539	-67.294	7.69106	-0.764509
	-0.690597	43.8019	-25.8013	-0.436419
	-8.68892	63.7707	26.1753	-0.530608
	-18.1873	56.5019	25.5343	-0.42895
	-1.75349	18.6297	32.2097	-0.984009
	-6.1674	19.4529	41.8925	-0.897186
	-0.310434	-5.03058	35.2757	-0.438113
	-3.78573	-2.99531	50.4436	-1.22077
	-8.70881	23.2655	64.0196	-0.424313
	-44.3013	-26.8013	-1.57661	-1.07758
	-48.8751	-25.0677	-4.77688	-0.925152
	-52.2886	-22.8381	-7.00534	-1.00121
	-43.4206	-32.4452	-3.98995	-0.796659
	-48.9285	-31.9965	-5.09258	-0.686059
	-53.3574	-31.5586	-6.28164	-0.592366
	-44.3725	-36.0397	-1.99754	-0.742065
	-48.6883	-35.9962	-1.65188	-0.603309
	-54.1644	-36.4488	-2.27802	-0.761325
	-59.6227	-34.5919	-2.79892	-0.77461
Overt low beta band	Xcoordinate	Ycoordinate	Zcoordinate	Cohen’s d
	42.8046	-79.2004	16.0932	0.373107
	47.2096	-78.1079	23.038	0.345439
	18.1604	-63.4352	64.3023	-0.537933
	12.6298	-63.0837	66.5928	-0.600483
	9.16085	-52.0495	71.2701	-0.704349
	42.3213	-67.1304	21.0858	0.326894
	37.8012	-43.6852	63.7274	-0.536969
	24.7014	-43.8828	64.3943	-0.690527
	18.8038	-40.4537	71.6871	-0.64489
	48.4253	-54.6704	33.0059	0.358314
	40.1859	-34.5552	65.9495	-0.383247
	30.5747	-28.8387	72.2347	-0.91183
	22.8316	-29.7869	75.1584	-0.993787
	40.1349	-18.856	66.2789	-0.647219
	34.0962	-11.9372	67.7776	-1.38857
	40.8567	-13.0018	67.7275	-0.915931
	24.8678	-10.0961	61.9743	-1.21298
	70.4631	-31.1168	7.34572	-0.375603
	50.6274	-5.78869	53.8155	-0.800075
	38.6656	3.14944	55.4162	-1.72399
	23.8844	-3.2939	61.6665	-1.25912
	68.8444	-15.4991	5.69302	-0.698684
	57.5059	2.06108	43.0793	-0.650455
	51.2474	3.60305	49.2078	-0.562453
	66.8324	-7.1993	-2.53764	-0.582216
	59.6624	-5.9105	8.63084	-0.704755
	64.3579	6.09947	20.8258	-0.582621
	58.6086	11.3476	31.6334	-0.708815
	42.2683	23.6281	43.0904	-0.36677
	41.3469	20.6915	52.4909	0.520382
	24.1713	17.852	59.8431	0.552661
	6.95562	41.7606	16.683	-0.42783
	12.5866	36.2111	25.005	-0.413193
	5.45069	21.7675	47.217	-0.338126
	6.85001	16.2892	58.3444	-0.433668
	2.22275	-49.0799	27.4014	0.354984
	4.14108	-44.9486	49.4333	-0.595484
	9.66373	-46.2521	59.0713	-0.484072
	2.57373	-37.4257	67.3745	-0.903201
	19.4774	40.2931	46.4212	0.489349
	22.1283	35.1097	50.8893	0.404476
	21.4804	-8.71019	62.1862	-0.649005
	10.9625	-16.2534	74.895	-1.46365
	50.5179	17.6535	-18.3498	-0.645349
	55.9766	11.7381	-15.4938	-1.111
	63.5732	2.91885	-5.30321	-0.789904
	59.3741	-6.80693	8.78892	-0.380856
	35.5069	-3.70726	-45.9948	-0.460976
	36.1029	-44.7866	-21.929	0.383797
	4.73599	-61.1912	35.5784	0.449811
	16.2552	-74.7661	46.6578	-0.338223
	23.1493	-78.4074	47.0007	-0.442297
	26.9106	-81.0008	40.383	-0.810653
	-30.1856	35.8596	38.9161	-0.483977
	-34.3606	29.0455	42.6294	-0.31632
	-40.5238	9.58256	46.4992	-0.356429
	-40.0637	7.73663	47.5082	-0.580549
	-40.4423	6.73417	48.4637	-1.61585
	-34.4985	30.5341	40.8138	-0.531634
	-36.3251	28.2437	39.6494	-0.318968
	-40.3875	23.3473	43.3112	-0.329095
	-43.49	21.1519	42.4145	-0.534523
	-39.9906	9.40396	45.1047	-0.809008
	-39.4938	8.32423	45.2605	-1.11976
	-52.1912	1.50168	44.0998	-1.70051
	-38.6073	30.1854	38.0508	-0.731169
	-40.9141	28.3192	39.2999	-0.445499
	-43.2722	25.0856	40.1231	-0.407658
	-42.9458	22.8875	40.4735	-0.546743
	-43.5515	21.5559	40.6977	-0.756427
	-39.8937	9.77682	42.9307	-1.01057
	-50.5677	1.35056	42.0503	-1.22697
	-52.759	0.898596	42.9538	-1.34583
	-40.5789	28.7169	18.4313	-0.599726
	-44.104	26.417	20.9088	-0.446288
	-45.87	22.8569	22.4243	-0.512864
	-46.2635	20.7626	22.5707	-0.753591
	-45.1925	17.9711	26	-0.95382
	-54.1328	9.69265	30.0642	-1.11652
	-54.6161	1.21005	39.8595	-1.43564
	-47.9721	24.7972	21.9218	-0.592819
	-47.524	18.2209	26.053	-1.11897
	-57.6261	9.54988	29.6818	-1.20976
	-58.3304	7.58707	32.9669	-1.32902
	-57.9839	1.42918	38.3736	-1.48245
	-51.0979	24.0788	21.3886	-0.684165
	-52.5876	20.0318	23.9641	-0.988816
	-59.7301	9.04051	23.8887	-1.21852
	-60.1734	7.69246	27.351	-1.36348
	-60.0004	5.14355	31.921	-1.4076
	-61.4903	-6.16979	31.6617	-1.55781
	-53.5812	30.1297	8.62117	-0.331272
	-51.7934	27.8435	15.1578	-0.419324
	-53.7134	24.289	20.3498	-0.86912
	-54.3203	20.0411	22.9488	-1.17586
	-61.3408	6.67733	19.4256	-1.34394
	-61.1352	2.96831	24.0592	-1.50766
	-64.2798	-7.09136	22.9026	-1.58264
	-64.8306	-9.17299	26.3295	-1.75014
	-53.9817	27.5588	5.66279	-0.394808
	-55.0916	25.7351	13.2886	-0.47773
	-55.1246	23.8598	19.1269	-0.823613
	-60.2155	6.31426	13.5839	-1.15514
	-60.5837	5.15762	14.6337	-1.37929
	-61.1092	2.2841	17.5966	-1.47178
	-65.3324	-10.542	18.6011	-1.6485
	-65.183	-12.645	21.3951	-1.74519
	-35.245	32.5987	33.8826	-0.859925
	-37.188	38.2948	15.3784	-0.303359
	-51.3773	34.4231	4.38913	-0.471215
	-17.0995	9.6722	67.927	-1.31629
	-34.4688	2.05017	56.9297	-1.59055
	-39.117	2.31749	54.6436	-1.43887
	-41.3856	6.37604	50.2324	-1.61973
	-54.7323	-0.0366677	44.8616	-1.58166
	-58.5	-8.91811	38.094	-1.79241
	-62.3077	-14.8346	29.7722	-1.7368
	-59.7485	-21.8517	24.2264	-1.55726
	-55.3839	23.6258	10.6156	-0.453217
	-58.8079	5.86323	5.5777	-1.18383
	-59.19	0.66279	11.4465	-1.52026
	-63.226	-13.6335	12.5058	-1.79711
	-52.4498	10.3979	-8.53675	-0.752491
	-58.1357	5.96513	-6.22367	-1.01626
	-61.2571	-1.72474	-2.11523	-1.0627
	-65.7034	-16.9078	0.839471	-1.52326
	-11.7417	28.4256	1.72475	-0.888278
	-11.8956	28.5811	3.90643	-0.894091
	-12.0494	28.7364	6.08813	-0.898029
	-12.2033	28.8918	8.26981	-0.882712
	-12.6692	29.5678	11.1322	-0.826138
	-13.1352	30.2438	13.9946	-0.761318
	-13.6012	30.9199	16.857	-0.709288
	-14.0671	31.5959	19.7194	-0.609562
	-14.5724	26.9387	-3.61133	-0.893651
	-14.7248	28.2279	-1.36063	-0.850488
	-14.8772	29.517	0.890209	-0.925405
	-15.0296	30.8061	3.14091	-0.910231
	-15.1821	32.0953	5.39161	-0.906802
	-15.3345	33.3844	7.64245	-0.911293
	-15.4869	34.6736	9.89315	-0.915512
	-15.6322	35.1788	11.9818	-0.918388
	-7.06732	59.7013	35.4246	-0.344816
	-32.7601	1.3858	55.6991	-0.385983
	-42.9858	-10.046	61.2502	-0.607546
	-15.0905	55.8385	26.8005	-0.403862
	-42.2435	11.511	50.9727	-0.307174
	-53.4695	-5.3201	49.8712	-1.20738
	-54.2641	-16.2556	53.766	-0.454947
	-57.2344	-3.235	41.8577	-0.767788
	-62.2191	-9.26378	35.3751	-1.52693
	-64.7482	-15.255	18.6008	-1.31558
	-39.8003	52.0844	3.85625	-0.273248
	-51.2336	34.9864	1.23149	-0.331962
	-54.4034	26.6249	7.4027	-0.258979
	-59.7131	8.45632	17.268	-0.899768
	-63.9638	-8.83185	11.1099	-1.27875
	-65.2296	-14.9391	1.05961	-1.73972
	-51.4945	11.7429	-0.265888	-0.449121
	-58.6335	5.99248	5.10463	-0.995694
	-59.1101	2.33687	7.99099	-1.44468
	-63.0658	-11.5707	-2.38985	-1.80545
	-32.0017	-48.6149	66.6688	-0.873328
	-39.8913	-32.5866	66.0831	-0.329815
	-56.8937	-20.2328	45.2186	-0.429222
	-59.5956	-26.6939	34.8143	-0.530607
	-63.912	-27.0007	29.7226	-0.676526
	-52.8317	-46.5658	48.9828	0.379724
	-59.9884	-27.7098	38.5597	-0.289325
	-64.3412	-31.7659	31.8185	-0.527355
	-3.891	52.0676	44.0786	-0.30881
	-12.3924	36.8365	52.7873	-0.342693
	-21.7485	4.74399	64.9015	-0.417505
	-3.29037	-25.6709	53.9656	-0.813436
	-0.68837	-15.8621	52.3645	-0.889831
	-6.10638	1.08099	50.0835	-1.10834
	-4.61763	17.6248	54.7189	-0.333332
	-4.00601	36.3257	56.0438	-0.307333
	-11.4268	15.6632	23.5612	-0.277936
	-7.93211	7.75658	29.4811	-0.405542
	-49.673	3.41848	-0.368017	-0.677444
	-51.8787	-0.982496	2.41139	-1.10547
	-55.8711	-9.74499	7.65423	-2.09193
	-57.6578	-14.1065	10.1176	-1.58392
	-59.4445	-18.468	12.581	-1.74933
	-51.6854	-50.2925	45.2018	-0.621503
	-50.242	-43.5752	49.8719	-0.731803
	-46.6096	-40.062	46.6666	-0.469653
	-51.2468	-20.5867	57.3801	-0.815118
	-44.4774	-6.49706	56.1507	-1.52913
	-41.4728	11.7504	54.6625	-0.792136
	-50.4719	-51.2686	48.3404	-0.91625
	-37.4905	-46.5833	61.305	-0.662732
	-44.0226	-30.3889	62.7685	-0.503505
	-46.7864	-21.9341	63.115	-0.777498
	-42.0472	-8.13347	63.2545	-0.839685
	-38.1289	6.86069	59.4011	-0.937051
	-32.1429	-56.1271	64.3248	-0.808295
	-29.2968	-47.843	66.5188	-0.75248
	-36.8021	-31.8979	69.2929	-0.36372
	-35.6087	-21.6924	63.7542	-0.819101
	-36.1051	-14.3873	69.5769	-0.659096
	-21.5122	-0.36537	68.5769	-1.25227
	-25.7295	-59.4267	61.75	-1.00713
	-20.5578	-49.5146	61.5282	-0.604646
	-26.5167	-29.6619	72.9648	-0.656538
	-30.2479	-18.3647	73.0352	-0.939361
	-14.6593	-8.51238	71.9552	-0.982837
	-1.46112	-26.2677	66.9976	-0.451441
	-2.77951	-20.5218	52.2347	-0.573637
	0.0831447	-18.4377	38.6546	-0.321009
	-0.456544	-10.7122	33.6184	-0.53598
	-4.87222	-46.9451	46.2425	-0.344858
	-4.45905	-48.3254	33.6876	-0.508682
	-63.4959	-13.5533	28.62	-0.367471
	-63.3652	-15.2365	25.6811	-0.693785
	-65.3854	-15.6483	1.70097	-0.814309
	-64.3614	-43.2169	0.245195	-0.417516
	-64.6463	-13.7451	2.58211	-0.448993
	-63.7293	-10.9295	11.0734	-0.506939
	-60.0157	2.47867	-5.80178	-0.455225
	-57.3502	6.75191	-11.5719	-0.377475
	-51.9315	-24.4036	-34.1434	-0.391462
	-56.7525	-14.6708	44.6243	-1.41295
	-58.0694	-11.5229	41.8298	-1.79082
	-55.0828	-3.78312	30.3681	-1.86736
	-66.5753	-33.717	6.05239	-0.456847
	-60.3908	-23.8266	25.448	-0.546554
	-67.3455	-29.639	7.19512	-0.56174
	-64.4395	-13.9005	3.3403	-0.550572
	-66.3679	-29.6562	1.76238	-0.578986
	-59.3361	-9.32333	-4.61117	-0.545621
	-65.0677	-12.5283	14.3702	-0.537402
	49.3153	-18.0271	61.2377	-0.349008
	47.414	-2.9062	55.1419	-0.594382
	54.9271	-14.2858	54.6072	-0.508501
	60.6346	9.35783	17.1567	-0.349285
	59.7617	8.90616	9.6165	-0.423965
	66.6365	-9.74251	4.334	-0.542177
	65.2249	-0.89939	-4.3898	-0.840304
	67.6587	-9.49182	-1.46986	-0.632851
	64.938	-1.24789	-5.46026	-0.566899
	67.0049	-6.54224	1.16104	-0.776721
	70.034	-19.4005	4.28521	-0.821605
	62.2796	-22.8494	27.0325	-0.669793
	66.8762	-8.25277	3.08821	-0.898482
	69.6343	-18.0298	3.02905	-0.706756
	66.3746	-37.2803	24.3929	-0.651795
	46.4238	-9.41564	-42.9812	0.421555
	66.9241	-12.2457	-13.06	0.565711
	66.6963	-34.7759	5.25283	0.471543
	69.0703	-33.6697	14.6981	-0.943269
	66.0906	-38.0631	26.2083	-1.0206
	68.3264	-10.3887	1.88189	-0.862798
	68.1677	-12.2855	22.2479	-1.12303
	60.3745	-19.7928	31.6676	-1.88551
	62.4187	-23.2923	36.2676	-1.6312
	60.0378	5.11466	3.43369	-0.442034
	60.9936	8.83315	14.1362	-0.589624
	64.7693	-5.9755	31.2892	-2.14578
	60.3542	-14.7041	39.2314	-1.71698
	57.4773	-14.4396	50.0926	-1.30206
	41.4723	22.1896	-28.3764	-0.320944
	47.3117	29.1838	-15.2244	0.528787
	54.3445	20.6006	12.1303	-0.280614
	55.3326	9.77168	5.6674	-0.417185
	62.5623	8.47685	29.4422	-1.35456
	60.2857	3.36821	37.7071	-2.01784
	53.0115	-4.58016	51.9957	-0.657362
	51.9049	37.1798	-11.1021	-0.369052
	57.7383	26.1829	7.8815	-0.494781
	50.2337	14.9275	24.172	-0.500419
	45.4371	6.04518	45.8207	-0.359049
	43.4952	42.6421	-3.51702	-0.305994
	54.4834	35.978	3.03554	-0.338875
	41.7366	25.0025	38.5587	0.477165
	38.8747	38.8008	29.8904	-0.379427
	6.33315	24.1921	47.7432	0.298337
	6.44317	58.9994	18.3126	0.44435
	8.62706	55.0152	0.571063	0.332331
	4.43027	64.5362	-8.12632	0.353928
	4.14101	20.4929	-23.3575	-0.472661
	34.9437	42.7009	27.2666	-0.349473
	18.3909	-20.4921	75.2186	-1.42939
	22.2826	-12.9776	70.2956	-0.98777
	45.6719	32.9077	34.3688	-0.493231
	47.4285	38.042	29.5766	-0.456674
	14.7807	20.0339	-13.7176	-0.449284
	19.7211	21.847	-13.4107	-0.418352
	24.6616	23.6601	-13.1038	-0.368105
	29.6021	25.4732	-12.7968	-0.392071
	34.4287	27.7329	-12.5005	-0.386207
	-41.0302	16.762	52.9046	0.397111
	-42.5817	21.8386	43.421	-0.372074
	-52.603	31.3365	1.11747	0.37233
	-59.8545	7.32588	29.0237	-1.28748
	-59.2485	0.442386	35.1151	-1.38078
	-57.5898	-13.4712	43.3322	-1.20121
	-60.5837	5.15762	14.6337	-1.03227
	-61.104	-14.8254	31.8628	-1.05156
	-56.3478	-21.2677	49.5972	-0.334064
	-51.8573	14.1342	-16.632	-0.315775
	-63.4802	-7.08537	11.526	-1.15918
	-65.1395	-13.6235	19.2956	-1.34319
	-60.0154	-18.8408	29.0091	-0.667523
	-59.9938	-32.3947	42.0223	-0.886581
	-66.7762	-21.054	3.92779	-1.21173
	-64.8204	-15.1963	-18.131	0.390647
	-6.46867	1.47847	48.602	-1.0552
	-14.3313	34.542	53.1307	0.345548
	-35.4185	32.2128	34.9507	0.741016
	-35.4895	58.3876	-8.15472	0.42752
	-28.7694	-0.831439	-41.3908	-0.306594
	-37.8535	-43.3854	-25.1373	0.417013
	-36.7987	-82.4623	31.0617	0.340149
	-45.3708	-69.9122	22.015	0.701074
	-44.4476	-66.9495	19.4859	0.316129
	-7.98055	-85.1189	37.7676	0.34202
	-14.3507	-69.0028	58.7897	0.387402
	-34.5557	-45.9145	62.5027	0.565171
	-44.8277	-24.569	64.643	1.24424
	-43.0605	-5.31818	57.1091	-0.859416
	-45.5083	4.03954	50.3147	-0.48979
	-29.9934	29.4633	-9.5299	0.358552
	-35.668	30.3475	-10.124	0.357644
	-28.7517	-10.8462	-14.3746	0.335743
	-40.8885	9.06113	49.6375	-0.629941
	-45.245	-6.38261	54.4937	-0.438094
	-46.7917	20.4176	22.923	-0.826042
	-59.8898	-10.4952	39.4547	0.54042
	-53.0803	25.0295	5.28623	-0.559049
	-54.191	13.1493	12.9204	-0.436923
	-61.823	-33.9417	37.9246	-0.511854
	-64.7525	-14.5633	21.283	-0.957707
	-64.559	-27.4991	26.4255	-0.472298
	-59.7866	-45.7209	36.7795	-0.473811
	-48.8215	13.9869	-25.5252	0.446955
	-66.6909	-30.6263	3.86509	-0.673861
	-67.1563	-35.7479	9.67352	-0.29314
	-65.0842	-43.0817	14.0343	-0.529861
	-54.6081	5.8002	-29.6663	0.492683
	-67.4818	-25.1619	-12.7257	0.359232
	-50.669	-13.5521	-27.2978	0.315503
	-21.2187	41.7176	-17.2232	-0.318769
	-20.5743	32.3143	-14.1017	0.303738
	-33.3446	32.2292	41.5029	-0.456363
	-25.3534	-62.7856	50.0406	-0.41053
	-30.3515	-60.5429	42.1357	-0.351141
	-59.9945	-47.1612	35.6782	-0.50758
	-36.8872	-82.8478	30.5368	-0.552135
	-50.0618	-61.3374	4.19459	-0.437122
	-14.0359	-88.9974	26.872	-0.397066
	-32.5928	-90.9863	12.4401	-0.472539
	-44.4935	-82.8383	0.14777	-0.525687
	-42.3269	-77.2874	-3.72187	-0.433319
	-46.4478	-62.5455	0.881208	-0.356105
	-25.414	15.8069	-39.8868	0.277112
	-39.0609	18.4545	-37.3965	0.421712
	-34.8133	-5.05066	-45.4471	0.5534
	-41.9853	-9.80391	-43.4108	0.369009
	-16.6757	-11.0056	-23.2995	-0.550543
	-16.6845	-14.861	-29.6427	-0.449953
	-30.1355	-13.9315	-32.3732	-0.369164
	-56.7863	-31.2803	-29.583	0.398558
	-56.5004	-31.9171	-26.2228	0.472612
	-23.6093	-77.6084	-6.76329	-0.482921
	-28.8359	-66.431	-16.4857	-0.613368
	-44.5273	-42.9428	-16.8382	-0.504866
	-46.4985	-42.6357	-22.7421	-0.318002
	-21.0084	-6.22348	-24.4439	-0.286096
	-22.7931	-24.9971	-18.9279	-0.414826
	-26.995	-22.7218	-19.6915	-0.398858
	-31.1969	-20.4465	-20.4553	-0.326166
	-19.326	-47.8169	-12.6817	-0.453119
	-43.8196	-29.3699	64.2474	-0.77312
	-39.917	-34.4869	60.9473	-0.361658
	-33.7807	-41.0297	43.954	0.482211
	-49.2121	-14.8509	54.5425	-0.546917
	-53.1436	-9.32399	26.9826	-1.54953
	-57.7575	-16.9072	33.6178	-1.65816
	-63.5649	-6.27627	24.6529	-1.61081
	-3.49102	-67.6879	10.1773	-0.33582
	-18.3446	58.8654	-16.9052	0.368519
	-11.4818	67.3321	-7.52438	-0.689826
	-30.0381	32.2079	42.8489	0.377333
	-21.945	27.134	58.8303	0.517143
	-17.914	32.3476	54.3481	0.476508
	-37.3216	40.8535	9.31525	-0.742391
	-57.0585	-19.3549	42.7561	-0.733334
	-61.0909	4.88456	16.6691	-0.705157
	-59.8938	-0.0398076	22.0297	-0.803486
	-65.1337	-11.6238	23.2987	-1.22176
	-64.3643	-29.4593	32.1482	-0.881066
	-63.8794	-11.923	2.45017	-0.814813
	-66.0244	-18.2215	0.799684	-0.73331
	-66.3679	-29.6562	1.76238	-0.682776
	-60.5304	-35.3043	35.7945	-0.632188
	-35.7763	-44.4401	43.8457	-0.540147
	-36.7798	-34.1328	39.0183	-0.631744
	-24.7826	-60.495	63.5777	-1.00139
	-32.3673	-54.1608	66.0297	-0.944244
	-47.8577	-28.4613	57.2772	-0.778607
	-51.7638	-21.4764	55.6743	-0.571144
	-21.5899	-51.4607	63.107	-1.07399
	-28.0109	-48.5022	66.2222	-1.32991
	-42.7321	-25.0256	65.5819	-0.519391
	-22.2612	-29.3945	74.1914	-1.04822
	-26.5821	-18.7624	74.1847	-0.841423
	-39.8052	-59.321	-21.6217	0.496804
	-44.2539	-67.294	7.69106	-0.956868
	-1.75349	18.6297	32.2097	-0.793084
	-6.1674	19.4529	41.8925	-0.873476
	-3.78573	-2.99531	50.4436	-0.763779
	-44.3013	-26.8013	-1.57661	-0.932258
	-48.8751	-25.0677	-4.77688	-0.697905
	-52.2886	-22.8381	-7.00534	-0.705143
	-56.8624	-21.1045	-10.2056	-0.501049
	-43.4206	-32.4452	-3.98995	-0.570849
	-48.9285	-31.9965	-5.09258	-0.612992
	-44.3725	-36.0397	-1.99754	-0.64069
	-48.6883	-35.9962	-1.65188	-0.518156
	-54.1644	-36.4488	-2.27802	-0.466239
Overt low theta band	Xcoordinate	Ycoordinate	Zcoordinate	Cohen’s d
	12.6298	-63.0837	66.5928	-0.584982
	9.16085	-52.0495	71.2701	-0.446681
	37.8012	-43.6852	63.7274	-0.561015
	24.7014	-43.8828	64.3943	-0.392082
	40.1859	-34.5552	65.9495	-0.506403
	22.8316	-29.7869	75.1584	-0.447025
	62.24	-31.5961	44.848	0.465836
	40.8567	-13.0018	67.7275	-0.763978
	24.8678	-10.0961	61.9743	-0.785387
	63.803	-24.5819	36.2354	0.5657
	38.6656	3.14944	55.4162	-0.790669
	23.8844	-3.2939	61.6665	-0.416603
	67.8884	-7.11697	22.4316	0.444274
	62.4933	-4.77925	30.0447	-0.487838
	57.5059	2.06108	43.0793	-1.25321
	51.2474	3.60305	49.2078	-0.765637
	64.3579	6.09947	20.8258	-1.42817
	58.6086	11.3476	31.6334	-1.01588
	42.2683	23.6281	43.0904	-0.585691
	41.3469	20.6915	52.4909	0.401872
	6.95562	41.7606	16.683	-0.38356
	12.5866	36.2111	25.005	-0.752268
	9.66373	-46.2521	59.0713	-0.392687
	25.3268	4.69988	68.0572	0.790868
	10.9625	-16.2534	74.895	-0.799082
	55.9766	11.7381	-15.4938	-0.642774
	35.5069	-3.70726	-45.9948	0.702503
	41.7824	-7.6883	-44.1532	-0.356236
	60.3186	-47.8691	-22.1061	0.403477
	4.73599	-61.1912	35.5784	0.446869
	-40.4423	6.73417	48.4637	-0.465137
	-52.759	0.898596	42.9538	0.430286
	-54.6161	1.21005	39.8595	-0.382233
	-57.9839	1.42918	38.3736	-0.583898
	-60.1734	7.69246	27.351	-0.363918
	-60.0004	5.14355	31.921	-0.458349
	-61.4903	-6.16979	31.6617	-0.90153
	-61.3408	6.67733	19.4256	-0.454653
	-61.1352	2.96831	24.0592	-0.97608
	-64.2798	-7.09136	22.9026	-1.19186
	-64.8306	-9.17299	26.3295	-1.33469
	-55.0916	25.7351	13.2886	-0.4223
	-60.5837	5.15762	14.6337	-0.535241
	-61.1092	2.2841	17.5966	-0.70839
	-65.3324	-10.542	18.6011	-0.893858
	-65.183	-12.645	21.3951	-1.1607
	-51.3773	34.4231	4.38913	-0.387804
	-17.0995	9.6722	67.927	-0.356763
	-34.4688	2.05017	56.9297	-0.719724
	-39.117	2.31749	54.6436	-0.391458
	-41.3856	6.37604	50.2324	-0.67219
	-58.5	-8.91811	38.094	-1.51978
	-62.3077	-14.8346	29.7722	-0.743397
	-59.7485	-21.8517	24.2264	-0.384316
	-59.19	0.66279	11.4465	-0.912525
	-63.226	-13.6335	12.5058	-0.423494
	-27.6815	43.7944	-14.0823	-0.36735
	-32.7601	1.3858	55.6991	-0.301337
	-42.9858	-10.046	61.2502	-0.621757
	-42.2435	11.511	50.9727	-0.36453
	-53.4695	-5.3201	49.8712	-0.580452
	-23.4606	52.7712	8.35454	-0.383946
	-38.5873	10.7565	36.8285	-0.385929
	-62.2191	-9.26378	35.3751	-0.439103
	-32.2904	54.5489	6.79885	-0.378023
	-41.4114	35.5655	18.6128	-0.339001
	-56.2645	10.2131	27.1891	-0.481894
	-64.7482	-15.255	18.6008	0.375425
	-51.2336	34.9864	1.23149	-0.310045
	-63.9638	-8.83185	11.1099	-0.642125
	-42.2834	49.3754	-4.08253	-0.557886
	-58.6335	5.99248	5.10463	-0.355071
	-59.1101	2.33687	7.99099	-0.466866
	-63.0658	-11.5707	-2.38985	-0.88424
	-32.0017	-48.6149	66.6688	-0.663225
	-56.8937	-20.2328	45.2186	-0.317941
	-30.7629	-55.9219	65.6758	-0.487776
	-39.1698	-48.3859	56.8406	-0.405344
	-52.8317	-46.5658	48.9828	-0.311254
	-3.891	52.0676	44.0786	-0.407558
	-12.3924	36.8365	52.7873	-0.494459
	-31.1209	11.5606	58.6086	0.421684
	-6.10638	1.08099	50.0835	-0.40468
	-55.8711	-9.74499	7.65423	-0.628767
	-57.6578	-14.1065	10.1176	-0.358541
	-59.4445	-18.468	12.581	-0.34805
	-51.6854	-50.2925	45.2018	-0.837787
	-50.242	-43.5752	49.8719	-0.460363
	-46.6096	-40.062	46.6666	-1.13426
	-51.2468	-20.5867	57.3801	-0.850551
	-44.4774	-6.49706	56.1507	-0.959686
	-41.4728	11.7504	54.6625	-0.28632
	-50.4719	-51.2686	48.3404	-0.79271
	-37.4905	-46.5833	61.305	-1.04405
	-44.0226	-30.3889	62.7685	-0.653265
	-46.7864	-21.9341	63.115	-0.923763
	-42.0472	-8.13347	63.2545	-0.599683
	-38.1289	6.86069	59.4011	-0.793834
	-32.1429	-56.1271	64.3248	-1.0629
	-29.2968	-47.843	66.5188	-0.651339
	-36.8021	-31.8979	69.2929	-0.560502
	-35.6087	-21.6924	63.7542	-0.697063
	-36.1051	-14.3873	69.5769	-0.559072
	-21.5122	-0.36537	68.5769	-0.528556
	-25.7295	-59.4267	61.75	-0.688192
	-20.5578	-49.5146	61.5282	-0.347955
	-19.7498	-40.7345	67.1449	-0.412073
	-26.5167	-29.6619	72.9648	-0.83313
	-30.2479	-18.3647	73.0352	-0.585708
	-14.6593	-8.51238	71.9552	-0.28485
	-1.46112	-26.2677	66.9976	-0.281959
	-2.77951	-20.5218	52.2347	-0.321243
	-0.456544	-10.7122	33.6184	-0.412446
	-4.45905	-48.3254	33.6876	-0.366897
	-0.711026	-44.7776	27.63	-0.460336
	0.848953	-38.1955	23.0823	-0.449577
	-46.0517	36.4983	9.74892	-0.437193
	-52.2364	11.4086	1.16835	0.420361
	-63.4959	-13.5533	28.62	1.1708
	-62.9374	-10.0174	1.93696	0.788274
	-63.3789	-11.0312	-1.0607	1.48165
	-63.7293	-10.9295	11.0734	0.460271
	-56.7525	-14.6708	44.6243	-0.458743
	-66.5754	-24.4227	-16.4555	-0.46716
	-55.7906	-43.8402	-24.0004	0.496535
	-52.4087	-23.5792	-34.4089	-0.453011
	44.6933	-5.85896	60.371	-0.534939
	49.7723	-26.9242	59.206	-0.362292
	47.414	-2.9062	55.1419	-0.477038
	54.9271	-14.2858	54.6072	-0.922849
	52.9371	-21.8594	52.2222	-0.436473
	59.6315	-14.2532	43.3777	-0.781805
	61.2517	-7.94367	37.6295	-0.655619
	61.6769	-22.9408	37.4936	-0.36778
	62.6938	-27.8058	31.2782	-0.399906
	60.6346	9.35783	17.1567	-0.5123
	66.5753	-5.49826	24.2402	-0.374258
	66.5481	-13.826	26.0287	-1.22778
	66.6236	-9.5528	11.7943	0.620367
	60.7031	8.04722	-6.85244	0.419704
	65.2249	-0.89939	-4.3898	0.493649
	35.3156	1.07559	-46.2478	0.574936
	62.5433	-20.6603	24.8279	0.75261
	62.1274	-19.8947	26.5979	0.927949
	68.4876	-37.479	16.1149	-0.541706
	68.737	-10.3657	19.7296	-1.09166
	61.9844	-21.3974	25.0255	0.790823
	61.8714	-21.1256	27.5062	1.01908
	46.4238	-9.41564	-42.9812	0.320755
	66.9241	-12.2457	-13.06	0.624316
	69.7311	-22.3731	-13.6816	0.383941
	66.6963	-34.7759	5.25283	0.425325
	69.0703	-33.6697	14.6981	-0.373234
	65.3774	-6.64413	-5.14188	-0.54248
	68.3264	-10.3887	1.88189	-1.00229
	68.1677	-12.2855	22.2479	-0.715091
	60.3745	-19.7928	31.6676	-1.44357
	62.4187	-23.2923	36.2676	-0.758419
	64.7693	-5.9755	31.2892	-2.88073
	60.3542	-14.7041	39.2314	-1.68714
	57.4773	-14.4396	50.0926	-1.21561
	54.3445	20.6006	12.1303	0.451091
	51.2477	8.79429	13.5172	0.451439
	62.5623	8.47685	29.4422	-1.23504
	60.2857	3.36821	37.7071	-1.55822
	53.0115	-4.58016	51.9957	-0.327623
	51.9049	37.1798	-11.1021	-0.378167
	42.6199	1.87137	51.7377	1.47508
	43.4952	42.6421	-3.51702	-0.517719
	43.5817	46.8163	21.9319	0.370652
	6.33315	24.1921	47.7432	0.593635
	8.62706	55.0152	0.571063	-0.330624
	4.14101	20.4929	-23.3575	-0.496574
	5.99249	41.1415	37.4602	0.53884
	5.88112	54.0182	40.871	0.583408
	12.7941	53.705	38.4036	0.763861
	19.3605	50.4605	36.2198	1.19637
	28.2639	51.0581	33.283	1.15102
	34.9437	42.7009	27.2666	0.455567
	43.6939	45.8514	25.9723	-0.383883
	18.3909	-20.4921	75.2186	0.505822
	22.2826	-12.9776	70.2956	0.985674
	21.4118	-3.85302	67.6914	2.10543
	36.3359	9.81302	60.7074	1.96961
	42.4231	12.6876	57.5591	1.10785
	41.8463	9.38176	48.0333	0.377362
	40.992	26.5762	39.7129	-0.439784
	45.6719	32.9077	34.3688	-1.18511
	47.4285	38.042	29.5766	-0.78172
	52.8188	34.1782	7.17834	0.371959
	29.6021	25.4732	-12.7968	-0.306088
	-44.8162	35.4732	22.7554	0.611032
	-43.8783	30.9553	22.3016	0.373385
	-41.1547	24.4114	22.6947	0.38681
	-41.0302	16.762	52.9046	0.603184
	-40.5839	6.3615	54.0276	0.810241
	-42.8905	41.2919	-5.72592	0.485695
	-59.8545	7.32588	29.0237	-0.567481
	-59.2485	0.442386	35.1151	-0.739788
	-57.5898	-13.4712	43.3322	-0.700282
	-60.5837	5.15762	14.6337	0.394315
	-61.104	-14.8254	31.8628	-0.844263
	-63.4802	-7.08537	11.526	-1.23302
	-65.1395	-13.6235	19.2956	-0.757757
	-60.0154	-18.8408	29.0091	-0.422822
	-59.9938	-32.3947	42.0223	-0.625828
	-66.7762	-21.054	3.92779	-0.70184
	-6.46867	1.47847	48.602	0.591053
	-4.38195	10.294	51.7529	1.11116
	-2.59266	25.0047	56.2212	0.659102
	-23.8123	62.3074	4.04957	0.382942
	-36.7012	53.6661	18.2782	0.511496
	-41.9853	-9.80391	-43.4108	0.336546
	-54.3652	-20.9725	-34.7559	0.354414
	-45.3708	-69.9122	22.015	0.569298
	-34.5557	-45.9145	62.5027	0.545238
	-40.1301	-33.7189	63.677	0.546433
	-44.8277	-24.569	64.643	0.746793
	-43.0605	-5.31818	57.1091	-0.369015
	-45.245	-6.38261	54.4937	-0.626687
	-56.0714	-17.1009	50.8252	-0.420921
	-59.8917	1.55946	33.3012	-0.823932
	-54.191	13.1493	12.9204	-0.430553
	-61.6816	3.50511	19.202	-0.315393
	-61.823	-33.9417	37.9246	-0.369596
	-65.2452	-10.0884	14.8291	-0.347826
	-64.7525	-14.5633	21.283	-0.351958
	-64.559	-27.4991	26.4255	-0.5251
	-48.8215	13.9869	-25.5252	0.32976
	-66.6909	-30.6263	3.86509	-0.723935
	-67.1563	-35.7479	9.67352	-0.304665
	-65.0842	-43.0817	14.0343	-0.332986
	-1.86112	61.6368	-7.61625	-0.380904
	-3.78693	68.2089	-2.04809	-0.454245
	-15.0875	68.0307	-0.14372	-0.308302
	-1.8955	45.9606	46.1349	-0.304644
	-53.2246	-49.5686	36.5997	-0.30809
	-59.9945	-47.1612	35.6782	-0.399905
	-50.0618	-61.3374	4.19459	-0.616898
	-28.1917	2.37719	-44.7067	-0.375452
	-34.8133	-5.05066	-45.4471	0.341241
	-16.6757	-11.0056	-23.2995	-0.378965
	-16.6845	-14.861	-29.6427	-0.343852
	-45.8536	-19.7925	-34.6578	0.328523
	-44.5273	-42.9428	-16.8382	-0.414464
	-52.5718	-3.68278	-23.8921	-0.412633
	-22.7931	-24.9971	-18.9279	-0.336554
	-26.995	-22.7218	-19.6915	-0.384927
	-31.1969	-20.4465	-20.4553	-0.338417
	-19.326	-47.8169	-12.6817	-0.317074
	-43.8196	-29.3699	64.2474	-0.707564
	-39.917	-34.4869	60.9473	-0.426066
	-49.2121	-14.8509	54.5425	0.351381
	-53.1436	-9.32399	26.9826	-0.453469
	-26.8238	-98.3356	-3.20307	0.357688
	-30.1838	-90.8049	-4.6918	0.405391
	-18.7797	3.08582	-31.4289	-0.367786
	-22.1317	11.8701	-41.0975	-0.365032
	-25.414	15.8069	-39.8868	-0.415575
	-18.3446	58.8654	-16.9052	-0.508762
	-25.7824	48.7607	13.9352	0.513042
	-22.0709	59.7373	7.60314	0.365839
	-11.4818	67.3321	-7.52438	-0.358205
	-30.0381	32.2079	42.8489	-0.478819
	-23.5616	49.0868	36.121	0.659762
	-59.8938	-0.0398076	22.0297	-0.975341
	-55.5629	8.27186	1.40613	0.910984
	-65.1337	-11.6238	23.2987	-0.927351
	-64.3643	-29.4593	32.1482	-0.697948
	-66.0244	-18.2215	0.799684	-0.652679
	-66.3679	-29.6562	1.76238	-0.458078
	-24.7826	-60.495	63.5777	-0.586542
	-32.3673	-54.1608	66.0297	-0.660533
	-21.5899	-51.4607	63.107	-0.809714
	-28.0109	-48.5022	66.2222	-0.641345
	-42.7321	-25.0256	65.5819	-0.577019
	-22.2612	-29.3945	74.1914	-0.635958
	-46.5869	30.8732	28.7712	0.58382
	-39.8052	-59.321	-21.6217	0.501476
	-44.2539	-67.294	7.69106	-0.868967
	-1.75349	18.6297	32.2097	-0.522034
	-6.1674	19.4529	41.8925	-0.608352
	-3.78573	-2.99531	50.4436	-0.46445
	-44.3013	-26.8013	-1.57661	-0.866667
	-48.8751	-25.0677	-4.77688	-0.649148
	-52.2886	-22.8381	-7.00534	-0.505881
	-56.8624	-21.1045	-10.2056	-0.482095
	-48.9285	-31.9965	-5.09258	-0.557857
	-58.8653	-31.1099	-7.38427	-0.464068
	-44.3725	-36.0397	-1.99754	-0.578055
	-48.6883	-35.9962	-1.65188	-0.47954
Overt BHA	Xcoordinate	Ycoordinate	Zcoordinate	Cohen’s d
	43.9782	-72.2846	33.4889	-0.435472
	42.4434	-67.9018	47.7862	-0.499119
	9.16085	-52.0495	71.2701	-0.542327
	37.8012	-43.6852	63.7274	-0.312856
	48.4253	-54.6704	33.0059	-0.319392
	47.9622	-49.8917	45.1618	-0.523462
	30.5747	-28.8387	72.2347	0.426861
	22.8316	-29.7869	75.1584	0.717611
	47.0297	-61.9173	8.06618	0.333292
	65.4675	-38.9043	35.7141	-0.401025
	46.8492	-19.4661	62.3976	-0.432128
	70.4631	-31.1168	7.34572	0.690674
	63.803	-24.5819	36.2354	0.437612
	62.1927	-10.6585	39.689	0.483573
	57.7344	-10.9259	44.3396	2.59604
	38.6656	3.14944	55.4162	2.07206
	68.8444	-15.4991	5.69302	1.27464
	67.8884	-7.11697	22.4316	0.751879
	62.4933	-4.77925	30.0447	2.22538
	57.5059	2.06108	43.0793	4.59012
	42.723	13.4137	56.814	0.653488
	59.6624	-5.9105	8.63084	1.7009
	65.2889	-2.66919	11.6871	5.09736
	64.3579	6.09947	20.8258	3.75855
	58.6086	11.3476	31.6334	1.66895
	42.2683	23.6281	43.0904	1.52812
	41.3469	20.6915	52.4909	0.379593
	24.1713	17.852	59.8431	0.353373
	4.01746	41.2832	6.79441	-0.403611
	12.5866	36.2111	25.005	-0.409694
	5.45069	21.7675	47.217	-0.684712
	6.85001	16.2892	58.3444	0.512179
	5.3435	-52.5523	19.0746	-0.441197
	2.22275	-49.0799	27.4014	-0.522188
	4.14108	-44.9486	49.4333	-0.362328
	9.66373	-46.2521	59.0713	-0.533549
	25.3268	4.69988	68.0572	0.954516
	21.4804	-8.71019	62.1862	0.447991
	10.9625	-16.2534	74.895	0.376314
	30.7124	9.9991	-41.8801	0.324714
	32.7051	15.2673	-40.1666	0.600856
	44.9099	21.8935	-26.5646	0.596478
	55.9766	11.7381	-15.4938	1.02277
	63.5732	2.91885	-5.30321	1.84357
	59.3741	-6.80693	8.78892	1.64789
	66.9599	-16.4846	23.1014	1.50713
	37.5886	5.17984	-39.7507	0.796286
	44.0688	3.95978	-37.0715	0.666727
	51.8827	2.62292	-35.3374	0.553765
	60.8373	1.37737	-29.5358	0.438627
	56.8159	-3.34984	-13.4649	0.446399
	66.849	-9.40432	-2.82353	1.7604
	66.7794	-14.3125	7.06249	1.77894
	35.5069	-3.70726	-45.9948	1.13285
	54.8738	-14.5426	-39.3084	0.649392
	67.5977	-13.573	-18.7612	0.59321
	67.3788	-21.236	-1.02824	1.05388
	70.6513	-26.2379	6.11075	1.80954
	50.1683	-42.5764	-20.714	0.333204
	56.0147	-47.8658	-23.033	0.327024
	60.3186	-47.8691	-22.1061	0.361415
	69.402	-33.8731	8.7449	1.55048
	23.1493	-78.4074	47.0007	0.56213
	-40.5238	9.58256	46.4992	0.368719
	-40.0637	7.73663	47.5082	0.465167
	-40.4423	6.73417	48.4637	0.845975
	-34.4985	30.5341	40.8138	0.335404
	-39.9906	9.40396	45.1047	0.61793
	-39.4938	8.32423	45.2605	1.95038
	-52.1912	1.50168	44.0998	3.22032
	-38.6073	30.1854	38.0508	0.419427
	-40.9141	28.3192	39.2999	0.419703
	-43.2722	25.0856	40.1231	0.295388
	-43.5515	21.5559	40.6977	0.425808
	-39.8937	9.77682	42.9307	0.959815
	-50.5677	1.35056	42.0503	1.97913
	-52.759	0.898596	42.9538	3.45143
	-40.5789	28.7169	18.4313	0.447077
	-44.104	26.417	20.9088	0.569167
	-45.87	22.8569	22.4243	0.42063
	-46.2635	20.7626	22.5707	0.371588
	-45.1925	17.9711	26	0.344294
	-54.1328	9.69265	30.0642	0.789395
	-54.6161	1.21005	39.8595	1.67398
	-47.9721	24.7972	21.9218	0.447547
	-47.524	18.2209	26.053	0.46943
	-57.6261	9.54988	29.6818	0.645851
	-58.3304	7.58707	32.9669	0.687827
	-57.9839	1.42918	38.3736	0.665538
	-50.0986	27.6181	17.4473	0.493783
	-51.0979	24.0788	21.3886	0.511201
	-52.5876	20.0318	23.9641	0.529492
	-59.7301	9.04051	23.8887	0.441834
	-60.0004	5.14355	31.921	0.468173
	-61.4903	-6.16979	31.6617	0.717963
	-51.7934	27.8435	15.1578	0.442224
	-53.7134	24.289	20.3498	0.560887
	-54.3203	20.0411	22.9488	0.568109
	-61.3408	6.67733	19.4256	0.371971
	-61.1352	2.96831	24.0592	0.413525
	-64.2798	-7.09136	22.9026	0.703061
	-64.8306	-9.17299	26.3295	1.33126
	-55.0916	25.7351	13.2886	0.373265
	-55.1246	23.8598	19.1269	0.738351
	-60.2155	6.31426	13.5839	0.609819
	-60.5837	5.15762	14.6337	1.20868
	-61.1092	2.2841	17.5966	1.36018
	-65.3324	-10.542	18.6011	0.556242
	-65.183	-12.645	21.3951	1.35514
	-35.245	32.5987	33.8826	0.672452
	-51.3773	34.4231	4.38913	-0.304246
	-17.0995	9.6722	67.927	0.956652
	-34.4688	2.05017	56.9297	0.783622
	-39.117	2.31749	54.6436	0.765267
	-41.3856	6.37604	50.2324	0.805401
	-54.7323	-0.0366677	44.8616	4.53792
	-58.5	-8.91811	38.094	0.408525
	-62.3077	-14.8346	29.7722	0.520169
	-59.7485	-21.8517	24.2264	0.838184
	-58.8079	5.86323	5.5777	0.853695
	-59.19	0.66279	11.4465	2.14986
	-52.4498	10.3979	-8.53675	1.23029
	-58.1357	5.96513	-6.22367	1.35034
	-61.2571	-1.72474	-2.11523	0.631924
	-65.7034	-16.9078	0.839471	1.1726
	-11.7417	28.4256	1.72475	0.561388
	-11.8956	28.5811	3.90643	0.423884
	-12.0494	28.7364	6.08813	0.43011
	-12.2033	28.8918	8.26981	0.644835
	-12.6692	29.5678	11.1322	0.640608
	-13.1352	30.2438	13.9946	0.554668
	-13.6012	30.9199	16.857	0.422308
	-14.0671	31.5959	19.7194	0.333091
	-14.7248	28.2279	-1.36063	0.509407
	-14.8772	29.517	0.890209	0.541477
	-15.0296	30.8061	3.14091	0.507944
	-15.1821	32.0953	5.39161	0.597314
	-15.3345	33.3844	7.64245	0.575051
	-15.4869	34.6736	9.89315	0.601384
	-15.6322	35.1788	11.9818	0.484947
	-32.7601	1.3858	55.6991	0.398508
	-42.9858	-10.046	61.2502	0.500369
	-43.3552	14.9205	41.462	0.277823
	-42.2435	11.511	50.9727	0.534997
	-53.4695	-5.3201	49.8712	4.07449
	-54.2641	-16.2556	53.766	2.18931
	-35.8865	44.4524	27.4938	0.516553
	-57.2344	-3.235	41.8577	1.06123
	-62.2191	-9.26378	35.3751	1.21174
	-40.121	42.5339	18.1962	-0.391775
	-51.2336	34.9864	1.23149	-0.390458
	-53.393	31.133	3.80666	0.286184
	-63.9638	-8.83185	11.1099	1.34679
	-65.2296	-14.9391	1.05961	2.61134
	-63.0658	-11.5707	-2.38985	0.423884
	-32.0017	-48.6149	66.6688	0.471177
	-44.8202	-31.5729	60.3747	0.436342
	-56.8937	-20.2328	45.2186	0.629154
	-52.8317	-46.5658	48.9828	-0.358105
	-55.3983	-39.0918	49.6022	-0.438974
	-3.891	52.0676	44.0786	-0.31963
	-12.3924	36.8365	52.7873	-0.451977
	-31.4983	15.166	53.2286	-0.466499
	-21.7485	4.74399	64.9015	0.663954
	-0.68837	-15.8621	52.3645	1.13923
	-6.10638	1.08099	50.0835	0.691818
	-2.68661	28.0699	54.5027	-0.495451
	-4.00601	36.3257	56.0438	-0.434938
	-13.2234	18.691	26.2686	0.27891
	-9.86589	10.7947	33.265	0.304314
	-55.8711	-9.74499	7.65423	0.944773
	-57.6578	-14.1065	10.1176	1.23175
	-59.4445	-18.468	12.581	2.15477
	-37.4905	-46.5833	61.305	-0.368292
	-29.2968	-47.843	66.5188	0.388814
	-36.8021	-31.8979	69.2929	0.741455
	-35.6087	-21.6924	63.7542	0.618084
	-14.6593	-8.51238	71.9552	0.423691
	-1.46112	-26.2677	66.9976	-0.614781
	-2.77951	-20.5218	52.2347	-0.363954
	-0.456544	-10.7122	33.6184	-0.570424
	-0.711026	-44.7776	27.63	-0.800673
	-49.9088	37.017	-9.59043	-0.400499
	-52.2364	11.4086	1.16835	0.8106
	-56.4458	8.10853	8.51873	0.408397
	-63.4959	-13.5533	28.62	2.34378
	-63.3652	-15.2365	25.6811	1.30405
	-65.3854	-15.6483	1.70097	1.25371
	-64.3614	-43.2169	0.245195	1.00903
	-64.6463	-13.7451	2.58211	1.12365
	-65.3813	-12.1648	17.9974	0.924676
	-62.9374	-10.0174	1.93696	1.46762
	-63.3789	-11.0312	-1.0607	1.79964
	-67.0826	-29.2447	-13.257	0.840074
	-63.7293	-10.9295	11.0734	2.26727
	-62.0966	-7.19566	-0.455135	1.13863
	-61.8256	-11.0808	-3.62996	0.618549
	-60.0157	2.47867	-5.80178	0.943772
	-55.0734	-11.152	-9.30922	0.694779
	-56.7525	-14.6708	44.6243	2.8607
	-58.0694	-11.5229	41.8298	3.47697
	-55.0828	-3.78312	30.3681	2.02265
	-56.8504	-39.3082	33.4555	0.769103
	-66.9344	-35.104	11.806	1.27753
	-66.6792	-37.607	12.0667	1.25648
	-65.714	-41.3246	11.383	1.21157
	-67.2988	-33.076	9.38746	2.00945
	-66.5753	-33.717	6.05239	2.14614
	-61.1454	-51.5596	6.20201	0.389365
	-60.3908	-23.8266	25.448	2.77138
	-67.3455	-29.639	7.19512	3.08807
	-66.3432	-31.7633	4.50582	1.46365
	-64.4667	-45.7827	1.49622	0.500394
	-64.4395	-13.9005	3.3403	2.54158
	-67.0943	-22.4648	4.97351	1.38001
	-66.3679	-29.6562	1.76238	1.00355
	-64.688	-39.6176	-4.0023	0.956295
	-64.9545	-14.0748	1.23726	1.0525
	-66.0244	-18.2215	0.799684	0.553679
	-65.5438	-24.2913	-1.32429	0.855731
	-64.7177	-38.8035	-6.34377	0.567406
	-59.3361	-9.32333	-4.61117	0.656009
	-66.8827	-21.2385	-15.1242	-0.428612
	-54.2322	-37.2276	-18.0924	0.706533
	-55.7906	-43.8402	-24.0004	1.25906
	-53.8662	-43.2651	-26.8991	1.02903
	-51.341	-0.423151	-20.2627	0.803261
	-50.547	-39.0733	-29.3081	0.469988
	-50.6508	1.31578	-21.0684	0.916007
	-62.164	-6.68909	-22.1689	0.316653
	-62.1788	-9.15043	-22.8502	0.441959
	-47.6961	-34.3363	-27.9994	0.329645
	-49.548	8.81912	-25.1268	0.608156
	-58.371	-1.6085	-29.9529	0.960437
	-60.1025	-6.36524	-27.6292	0.844406
	-52.6265	-15.6004	-37.5531	1.16398
	-47.9224	-19.3521	-36.2755	0.359248
	-33.9794	-25.1477	-23.2407	0.331877
	-53.412	-0.691442	-34.0571	0.754046
	-54.0502	-3.68218	-32.5347	0.724086
	-53.7048	-5.59265	-31.068	0.956343
	-49.9231	-13.2342	-40.1549	1.43031
	-44.2585	-15.3522	-39.0933	1.06155
	-59.4113	-1.70038	-28.4992	0.700177
	-63.0701	-11.2208	-2.13449	1.12966
	-65.0677	-12.5283	14.3702	1.6368
	-50.1066	8.57107	-24.3996	0.589008
	-56.7489	7.26451	-13.2068	0.459537
	-59.3652	2.92547	-3.71466	0.582837
	-65.0031	-8.35403	22.5827	1.67453
	-46.4684	18.3319	-24.1684	0.988728
	-50.75	11.5829	-10.7431	1.13213
	-52.5092	10.4165	-0.177507	1.20817
	-60.2574	6.47516	14.0736	0.405921
	-61.4375	6.17561	22.4557	0.649016
	-44.9371	28.2994	-14.9445	0.346673
	-55.2622	16.7505	21.5415	0.442746
	44.6933	-5.85896	60.371	1.73777
	47.455	-43.8671	39.2405	0.391095
	47.414	-2.9062	55.1419	3.34181
	54.9271	-14.2858	54.6072	3.38766
	47.7478	8.96074	29.849	0.33246
	59.6315	-14.2532	43.3777	2.60733
	61.8162	-26.0138	45.9494	0.39925
	63.4487	5.91646	27.808	0.919453
	61.2517	-7.94367	37.6295	1.36975
	61.6769	-22.9408	37.4936	0.714562
	66.5753	-5.49826	24.2402	2.88866
	66.5481	-13.826	26.0287	-1.05235
	69.0382	-33.9492	15.1625	0.618592
	59.7617	8.90616	9.6165	0.687636
	66.6236	-9.5528	11.7943	2.81442
	66.6365	-9.74251	4.334	2.11734
	69.4547	-17.0685	5.29421	-0.574695
	57.571	13.6975	7.02097	0.794467
	60.7031	8.04722	-6.85244	2.27612
	65.2249	-0.89939	-4.3898	2.59855
	67.6587	-9.49182	-1.46986	2.81163
	6.3192	68.2404	-5.44391	0.321941
	34.3881	12.8797	25.5801	0.325103
	38.1878	16.5277	27.9096	0.509377
	40.8205	21.3583	30.1281	0.442969
	36.2814	32.2373	32.957	0.823506
	34.4452	44.701	34.5572	0.318205
	32.2206	50.0833	35.3681	0.337249
	47.0132	20.1984	-21.55	0.563396
	56.1038	11.3177	-14.2716	0.689992
	59.6647	6.78572	-12.6165	0.509531
	64.938	-1.24789	-5.46026	0.858923
	35.3156	1.07559	-46.2478	0.885598
	54.3885	-13.8114	-39.8587	0.408321
	69.3099	-17.6908	-14.072	1.16029
	67.6116	-8.27324	-0.36994	1.04763
	67.0049	-6.54224	1.16104	1.62781
	70.0825	-23.961	-12.907	0.563792
	69.9905	-22.4725	-12.7238	0.421188
	68.9876	-16.0751	1.26638	0.457753
	68.0807	-11.1829	4.04373	1.23012
	68.6639	-8.52792	17.432	1.10042
	70.8184	-32.5828	-9.33088	0.687378
	69.9396	-23.6266	0.996358	1.93924
	70.3202	-22.3557	1.9001	1.37854
	70.3504	-21.2165	3.38213	0.747876
	70.034	-19.4005	4.28521	0.689905
	69.0756	-16.3191	5.54287	1.20486
	68.4069	-15.0793	6.20707	1.52445
	67.0639	-16.3971	21.1516	0.988267
	69.0482	-21.665	7.51063	1.01137
	63.2626	-20.504	23.1707	0.993846
	62.5433	-20.6603	24.8279	1.565
	62.1274	-19.8947	26.5979	1.21624
	69.9134	-32.6747	7.67031	-0.656376
	69.8886	-32.8762	8.28377	-0.512308
	65.8653	-37.5089	10.0602	-0.434466
	65.8479	-38.3612	11.5713	-0.689422
	62.4517	-40.2802	13.1166	-0.42644
	62.4369	-41.2256	13.9735	-0.474414
	47.5324	-51.7747	19.616	0.611848
	46.898	-51.8223	20.4869	0.587008
	59.2284	6.78468	-13.3122	0.499531
	59.5095	-14.2663	-25.332	-0.415655
	66.8847	-5.63161	-0.466537	0.545999
	69.5826	-19.8423	-13.6862	1.50128
	68.2572	-10.0226	1.39945	1.01695
	66.8762	-8.25277	3.08821	2.3732
	68.6118	-32.3898	-14.5831	0.70211
	69.7935	-30.8279	-13.137	0.951297
	70.4903	-27.2823	-12.3107	1.18257
	69.3441	-22.0557	0.684255	0.589355
	69.7317	-19.569	2.16748	1.17034
	69.6343	-18.0298	3.02905	0.412581
	69.2322	-15.4717	4.74735	1.13148
	68.8177	-14.2472	5.26395	0.656926
	68.8463	-33.4907	-4.89869	1.0568
	68.5426	-18.7061	7.21965	0.616866
	65.1815	-19.0058	20.3617	1.14446
	65.9521	-18.3143	22.1281	1.05339
	64.5864	-18.408	25.2956	0.798566
	69.018	-36.5285	-3.44516	-0.506184
	70.6076	-29.7652	5.2439	-0.497888
	70.1961	-29.8877	10.7116	1.47015
	68.2002	-30.916	15.4121	0.564045
	61.9844	-21.3974	25.0255	1.30096
	61.8714	-21.1256	27.5062	0.815149
	68.5451	-36.1476	11.4341	-0.504736
	69.02	-34.9126	15.3579	-0.548786
	55.5379	-9.58732	-39.008	-0.385276
	61.1627	-16.5503	-33.691	-0.35242
	66.9241	-12.2457	-13.06	0.469563
	59.7282	1.31127	-22.9299	-0.413146
	51.81	-6.66815	-18.2028	-0.309315
	69.0703	-33.6697	14.6981	0.667948
	66.0906	-38.0631	26.2083	1.91155
	57.2071	5.57066	-33.5815	-0.363863
	68.3264	-10.3887	1.88189	1.39715
	68.1677	-12.2855	22.2479	0.730573
	60.3745	-19.7928	31.6676	1.00308
	60.0378	5.11466	3.43369	0.500787
	60.9936	8.83315	14.1362	1.03419
	64.7693	-5.9755	31.2892	2.59805
	60.3542	-14.7041	39.2314	1.5177
	57.4773	-14.4396	50.0926	2.11998
	47.3117	29.1838	-15.2244	-0.284237
	55.3326	9.77168	5.6674	0.5634
	62.5623	8.47685	29.4422	0.357344
	60.2857	3.36821	37.7071	0.795538
	53.0115	-4.58016	51.9957	1.95278
	45.5399	42.4586	-15.7103	-0.424939
	51.9049	37.1798	-11.1021	-0.75042
	54.1455	30.872	-2.10554	-0.479643
	50.2337	14.9275	24.172	0.886934
	45.4371	6.04518	45.8207	0.331922
	42.6199	1.87137	51.7377	0.396288
	47.1882	48.0242	-11.3011	-0.404016
	43.4952	42.6421	-3.51702	-0.536245
	55.591	32.2473	6.45095	0.318561
	50.7744	34.2066	29.7562	0.557686
	38.8747	38.8008	29.8904	0.348781
	6.08537	40.0349	41.062	-0.588847
	6.08228	44.9431	38.0152	-0.529509
	4.48113	54.3914	32.7417	-0.452335
	20.2346	64.3398	7.02336	0.280579
	4.43027	64.5362	-8.12632	-0.301795
	26.0302	63.662	-11.0548	0.31971
	4.14101	20.4929	-23.3575	-0.565737
	7.9819	21.4444	-25.5201	-0.327967
	4.69691	46.3285	41.284	-0.35967
	12.7941	53.705	38.4036	0.295461
	19.3605	50.4605	36.2198	0.539122
	28.2639	51.0581	33.283	0.457788
	18.3909	-20.4921	75.2186	3.00933
	22.2826	-12.9776	70.2956	0.893567
	21.4118	-3.85302	67.6914	1.39484
	36.3359	9.81302	60.7074	1.0853
	42.4231	12.6876	57.5591	0.584704
	41.8463	9.38176	48.0333	0.532805
	40.992	26.5762	39.7129	0.425868
	45.6719	32.9077	34.3688	0.433822
	56.718	-32.0309	-29.7927	-0.364548
	0.642571	11.9158	-14.5751	0.349237
	5.2414	15.0683	-14.2998	0.430318
	34.4287	27.7329	-12.5005	-0.304255
	-37.898	54.1044	9.2085	-0.310995
	-40.6774	49.0813	9.56059	-0.77826
	-44.8162	35.4732	22.7554	1.14366
	-43.8783	30.9553	22.3016	0.590407
	-41.1547	24.4114	22.6947	0.598014
	-41.0302	16.762	52.9046	-0.406579
	-42.8905	41.2919	-5.72592	0.300697
	-45.5544	37.5633	6.11804	0.425447
	-59.8545	7.32588	29.0237	-0.392351
	-59.2485	0.442386	35.1151	-0.533587
	-49.7469	-8.40889	52.1383	0.804831
	-60.5837	5.15762	14.6337	0.620938
	-61.104	-14.8254	31.8628	1.49204
	-56.3478	-21.2677	49.5972	0.703939
	-57.3241	7.29256	-7.46217	0.339483
	-63.4802	-7.08537	11.526	2.34818
	-65.1395	-13.6235	19.2956	1.69405
	-59.9938	-32.3947	42.0223	-0.489198
	-56.9054	-3.26294	-31.3572	-0.308247
	-0.294396	-5.40053	41.6847	1.00342
	-6.46867	1.47847	48.602	0.687458
	-4.38195	10.294	51.7529	0.369616
	-18.0906	65.619	10.1228	-0.332897
	-20.7249	5.53356	-42.2879	0.328757
	-25.6644	12.5885	-42.4944	0.516759
	-17.7967	-1.61549	-27.9465	0.435515
	-20.4062	6.18165	-41.7934	0.75149
	-24.7862	4.68522	-44.9525	0.398965
	-54.3652	-20.9725	-34.7559	0.745783
	-36.7987	-82.4623	31.0617	0.304334
	-63.3091	-51.8343	5.33674	0.714909
	-53.9606	-42.3426	0.331892	0.947488
	-7.98055	-85.1189	37.7676	-0.431172
	-32.5661	-55.5326	64.846	0.479457
	-43.0605	-5.31818	57.1091	-0.425978
	-45.5083	4.03954	50.3147	1.49236
	-35.668	30.3475	-10.124	-0.299297
	-41.2718	30.1926	-10.5713	-0.545746
	-43.3864	-6.65226	-19.6377	0.315334
	-34.881	35.441	13.0026	0.522476
	-46.7917	20.4176	22.923	0.780577
	-56.0714	-17.1009	50.8252	0.380604
	-59.8917	1.55946	33.3012	1.22006
	-59.8898	-10.4952	39.4547	0.445915
	-51.2378	34.8707	-3.63874	-0.477465
	-53.0803	25.0295	5.28623	0.34059
	-61.6816	3.50511	19.202	0.707146
	-61.823	-33.9417	37.9246	-0.304224
	-52.6598	12.7276	-14.0896	-0.310641
	-59.3298	5.2944	7.29919	-0.818687
	-60.2118	-2.8988	9.41736	-0.789473
	-64.7525	-14.5633	21.283	-0.543524
	-64.559	-27.4991	26.4255	0.472324
	-48.8215	13.9869	-25.5252	-0.545675
	-55.0114	9.48609	-16.5919	-0.334176
	-63.6317	-11.5993	-17.9518	-0.437459
	-66.6909	-30.6263	3.86509	0.508536
	-54.6081	5.8002	-29.6663	-0.36654
	-60.4065	-2.72492	-26.4737	-0.483126
	-62.0343	-10.9256	-23.5324	-0.764413
	-61.9024	-57.8649	5.35577	0.571048
	-1.86112	61.6368	-7.61625	-0.383693
	-16.6684	46.9825	-18.6986	-0.312403
	-21.2187	41.7176	-17.2232	-0.433139
	-20.5743	32.3143	-14.1017	-0.307449
	-3.83111	57.2925	-1.10979	-0.376192
	-3.78693	68.2089	-2.04809	-0.550287
	-15.0875	68.0307	-0.14372	-0.379157
	-19.0526	65.6581	6.0281	-0.363354
	-40.5514	52.9578	7.34705	0.458869
	-1.8955	45.9606	46.1349	-0.726569
	-33.3446	32.2292	41.5029	-0.887062
	-20.5001	-66.0081	53.1731	-0.610091
	-53.2246	-49.5686	36.5997	-0.414507
	-59.9945	-47.1612	35.6782	-0.50864
	-41.6916	-63.3636	5.13996	-0.338868
	-14.0359	-88.9974	26.872	0.364343
	-28.1917	2.37719	-44.7067	-0.295907
	-20.5687	9.20541	-40.9315	-0.443801
	-41.9853	-9.80391	-43.4108	-0.426309
	-16.6757	-11.0056	-23.2995	-0.316407
	-16.6845	-14.861	-29.6427	-0.704465
	-45.8536	-19.7925	-34.6578	0.608104
	-30.94	-21.2447	-30.0188	-0.55391
	-28.8359	-66.431	-16.4857	0.338143
	-44.5273	-42.9428	-16.8382	-0.374674
	-21.0084	-6.22348	-24.4439	-0.59663
	-25.1766	-5.44466	-24.4716	-0.317145
	-29.3448	-4.66584	-24.4993	-0.354428
	-33.513	-3.88702	-24.527	-0.644196
	-48.0628	-4.04571	-23.971	-0.855231
	-52.5718	-3.68278	-23.8921	-0.887068
	-22.7931	-24.9971	-18.9279	-0.450965
	-26.995	-22.7218	-19.6915	-0.347113
	-48.9342	-10.5097	-20.0875	-0.516886
	-53.2911	-8.09514	-20.2807	-0.763056
	-47.905	-34.0325	-9.12125	0.378314
	-43.8196	-29.3699	64.2474	0.347129
	-21.2989	-61.3093	42.003	0.332198
	-49.2121	-14.8509	54.5425	1.39922
	-49.9517	-23.7627	37.6765	0.538298
	-53.1436	-9.32399	26.9826	1.37937
	-57.7575	-16.9072	33.6178	3.05974
	-52.4056	-26.7087	36.2635	0.778933
	-63.5649	-6.27627	24.6529	2.058
	-63.5475	-12.5885	29.7086	0.581041
	-57.8922	-48.1395	-15.0101	0.385272
	-3.49102	-67.6879	10.1773	0.320459
	-30.5599	-6.98364	-38.7683	0.330884
	-39.7624	-13.41	-29.0616	0.304398
	-31.1536	-0.463115	-45.2282	0.693292
	-18.7797	3.08582	-31.4289	-0.437153
	-22.1317	11.8701	-41.0975	-0.656707
	-25.414	15.8069	-39.8868	-0.548879
	-10.9054	59.8871	-20.5963	-0.376056
	-18.3446	58.8654	-16.9052	-0.418558
	-33.378	54.149	-13.4397	-0.447912
	-46.2986	40.1961	2.34668	-0.332247
	-40.0121	15.0907	36.1266	-0.325195
	-25.7824	48.7607	13.9352	0.717166
	-11.4818	67.3321	-7.52438	-0.313609
	-30.0381	32.2079	42.8489	-0.64557
	-23.5616	49.0868	36.121	1.30463
	-14.5	55.9247	27.0326	0.465691
	-42.3482	-13.2833	62.6318	-0.612396
	-27.4673	-2.03772	48.9389	-0.450529
	-2.71595	58.4161	32.0071	0.461505
	-37.3216	40.8535	9.31525	0.993564
	-57.686	-2.60999	40.4118	3.3077
	-57.0585	-19.3549	42.7561	3.18528
	-61.0909	4.88456	16.6691	0.721792
	-59.8938	-0.0398076	22.0297	1.56866
	-55.5629	8.27186	1.40613	3.26127
	-63.8794	-11.923	2.45017	1.09976
	-66.0244	-18.2215	0.799684	3.20835
	-61.9647	-38.1843	-14.2503	-0.436292
	-60.5304	-35.3043	35.7945	0.660903
	-19.5251	-66.1125	53.9001	-0.511665
	-47.8577	-28.4613	57.2772	0.700715
	-51.7638	-21.4764	55.6743	1.03006
	-42.7321	-25.0256	65.5819	0.735799
	-42.562	-7.61126	62.3262	1.65119
	-22.2612	-29.3945	74.1914	2.28043
	-26.5821	-18.7624	74.1847	0.956202
	-36.7424	42.6286	14.7194	-0.446563
	-20.0985	3.3904	-39.79	0.483725
	-30.1717	6.64424	-43.0568	0.595754
	-49.3914	-12.668	-40.5944	0.497734
	-29.8934	-79.7433	-13.8266	-0.562459
	-1.91838	64.5097	-13.3687	0.50759
	-7.13007	63.6908	-13.4322	0.493529
	-19.8125	62.1864	-14.6014	0.487473
	-44.2539	-67.294	7.69106	0.664598
	-1.75349	18.6297	32.2097	0.942811
	-3.78573	-2.99531	50.4436	0.766985
	-44.3725	-36.0397	-1.99754	0.618333
	-48.6883	-35.9962	-1.65188	0.662378
	-54.1644	-36.4488	-2.27802	0.423731
	-59.6227	-34.5919	-2.79892	1.47118
Covert theta band	Xcoordinate	Ycoordinate	Zcoordinate	Cohen’s d
	25.3268	4.69988	68.0572	-0.998569
	23.1493	-78.4074	47.0007	-0.531597
	-52.1912	1.50168	44.0998	-0.553589
	-52.759	0.898596	42.9538	-0.448791
	-47.524	18.2209	26.053	-0.387568
	-57.9839	1.42918	38.3736	-0.434449
	-51.0979	24.0788	21.3886	-0.420478
	-52.5876	20.0318	23.9641	-0.567043
	-59.7301	9.04051	23.8887	-0.506049
	-60.1734	7.69246	27.351	-0.379237
	-60.0004	5.14355	31.921	-0.413738
	-61.4903	-6.16979	31.6617	-0.684301
	-53.7134	24.289	20.3498	-0.523967
	-54.3203	20.0411	22.9488	-0.704591
	-61.3408	6.67733	19.4256	-0.651403
	-61.1352	2.96831	24.0592	-0.533195
	-64.2798	-7.09136	22.9026	-0.805252
	-64.8306	-9.17299	26.3295	-0.981232
	-55.1246	23.8598	19.1269	-0.377613
	-60.2155	6.31426	13.5839	-0.597069
	-60.5837	5.15762	14.6337	-0.567243
	-61.1092	2.2841	17.5966	-0.695834
	-65.3324	-10.542	18.6011	-0.826926
	-65.183	-12.645	21.3951	-0.950537
	-35.245	32.5987	33.8826	-0.575136
	-37.188	38.2948	15.3784	-0.50761
	-17.0995	9.6722	67.927	-0.507642
	-54.7323	-0.0366677	44.8616	-0.71387
	-58.5	-8.91811	38.094	-0.875886
	-62.3077	-14.8346	29.7722	-0.797
	-59.7485	-21.8517	24.2264	-0.540738
	-49.7091	36.9485	-11.2457	0.413099
	-58.8079	5.86323	5.5777	-0.562022
	-59.19	0.66279	11.4465	-0.655286
	-63.226	-13.6335	12.5058	-0.85232
	-58.1357	5.96513	-6.22367	-0.740351
	-61.2571	-1.72474	-2.11523	-0.651181
	-65.7034	-16.9078	0.839471	-0.490947
	-7.06732	59.7013	35.4246	0.260486
	-13.3885	50.9027	39.7627	0.583953
	-12.2497	46.6057	45.9197	0.462136
	-27.7655	22.6226	43.4196	0.316519
	-42.9858	-10.046	61.2502	-0.739372
	-15.0905	55.8385	26.8005	0.362819
	-18.8199	52.6673	31.694	0.458748
	-53.4695	-5.3201	49.8712	-0.808186
	-54.2641	-16.2556	53.766	-0.309058
	-23.4606	52.7712	8.35454	0.377627
	-35.8865	44.4524	27.4938	0.315165
	-39.8411	26.9184	23.0067	0.272464
	-62.2191	-9.26378	35.3751	-0.723165
	-32.2904	54.5489	6.79885	0.352094
	-40.121	42.5339	18.1962	0.465999
	-41.4114	35.5655	18.6128	0.519598
	-41.9767	30.6045	20.1467	0.391215
	-54.4835	24.1062	19.7842	0.364525
	-58.9302	6.4523	33.7209	-0.284345
	-38.9405	55.1655	3.66882	0.536101
	-39.8003	52.0844	3.85625	0.570349
	-51.2336	34.9864	1.23149	0.533812
	-53.393	31.133	3.80666	0.264308
	-54.4034	26.6249	7.4027	0.279168
	-63.9638	-8.83185	11.1099	-0.87197
	-65.2296	-14.9391	1.05961	-0.549985
	-32.8614	59.8878	-9.87817	0.668052
	-42.2834	49.3754	-4.08253	0.526404
	-45.1142	43.2899	-14.2319	0.490821
	-50.1023	35.8644	-9.40056	0.336314
	-44.8202	-31.5729	60.3747	0.269045
	-59.5956	-26.6939	34.8143	0.421334
	-30.7629	-55.9219	65.6758	0.480993
	-39.1698	-48.3859	56.8406	0.469061
	-52.8317	-46.5658	48.9828	0.497563
	-55.3983	-39.0918	49.6022	0.283253
	-59.9884	-27.7098	38.5597	0.408074
	-64.3412	-31.7659	31.8185	0.314304
	-3.891	52.0676	44.0786	0.490496
	-12.3924	36.8365	52.7873	0.300493
	-31.4983	15.166	53.2286	0.400499
	-21.7485	4.74399	64.9015	-0.366703
	-3.29037	-25.6709	53.9656	-0.32061
	-0.68837	-15.8621	52.3645	-0.421385
	-6.10638	1.08099	50.0835	-0.559417
	-4.00601	36.3257	56.0438	0.398853
	-11.4268	15.6632	23.5612	0.51066
	-7.93211	7.75658	29.4811	0.347698
	-18.9426	18.7404	44.195	0.298766
	-50.242	-43.5752	49.8719	-0.375782
	-46.6096	-40.062	46.6666	-0.733045
	-51.2468	-20.5867	57.3801	-0.889521
	-44.4774	-6.49706	56.1507	-0.585782
	-41.4728	11.7504	54.6625	-0.380604
	-50.4719	-51.2686	48.3404	-0.726723
	-37.4905	-46.5833	61.305	-0.816807
	-44.0226	-30.3889	62.7685	-0.35094
	-46.7864	-21.9341	63.115	-0.568954
	-42.0472	-8.13347	63.2545	-0.658022
	-38.1289	6.86069	59.4011	-0.654279
	-32.1429	-56.1271	64.3248	-0.970628
	-29.2968	-47.843	66.5188	-0.595847
	-36.8021	-31.8979	69.2929	-0.456224
	-35.6087	-21.6924	63.7542	-0.550597
	-36.1051	-14.3873	69.5769	-0.579576
	-21.5122	-0.36537	68.5769	-0.600968
	-25.7295	-59.4267	61.75	-0.430408
	-20.5578	-49.5146	61.5282	-0.335212
	-26.5167	-29.6619	72.9648	-0.548286
	-30.2479	-18.3647	73.0352	-0.41595
	-14.6593	-8.51238	71.9552	-0.529814
	-1.46112	-26.2677	66.9976	-0.356474
	-2.77951	-20.5218	52.2347	-0.434634
	0.0831447	-18.4377	38.6546	-0.410223
	-4.87222	-46.9451	46.2425	-0.465343
	-4.45905	-48.3254	33.6876	-0.523934
	-49.9088	37.017	-9.59043	0.527955
	-44.3873	27.9414	-15.0952	0.40399
	-40.3122	49.3352	13.6439	0.363265
	-63.4959	-13.5533	28.62	-0.625146
	-64.8197	-12.89	23.9267	-0.441376
	-65.3813	-12.1648	17.9974	-0.600531
	-62.9374	-10.0174	1.93696	-0.409091
	-63.3789	-11.0312	-1.0607	-0.380709
	-51.9315	-24.4036	-34.1434	0.49557
	-49.9164	-9.94257	-40.9788	0.381117
	-46.9633	-3.79073	-34.6338	0.440603
	-45.3563	-2.06619	-40.1546	0.55114
	-14.6544	-9.61125	70.7709	-0.69134
	-17.1859	-8.15894	66.6083	-0.883554
	-33.7029	3.94567	58.8718	-0.774524
	-39.924	8.00776	46.7191	-0.413311
	-46.9697	-37.0211	47.3931	-0.535368
	-54.8205	-21.6484	52.5051	-0.422757
	-61.7517	4.82256	20.1507	-0.373104
	49.7723	-26.9242	59.206	-0.627783
	47.455	-43.8671	39.2405	-0.445198
	36.0082	10.661	60.3426	-0.704831
	54.9271	-14.2858	54.6072	-0.378997
	52.9371	-21.8594	52.2222	-0.923761
	52.9337	-41.7647	46.662	-0.864501
	47.7478	8.96074	29.849	-0.558156
	62.1156	2.7347	34.4176	-0.914277
	59.6315	-14.2532	43.3777	-0.353324
	61.8162	-26.0138	45.9494	-0.897344
	60.3763	-36.1798	43.9501	-0.795898
	53.8445	9.19108	25.9534	-0.578538
	63.4487	5.91646	27.808	-0.649868
	61.6769	-22.9408	37.4936	-0.594653
	62.6938	-27.8058	31.2782	-0.741799
	41.7336	47.6954	26.2154	-0.44433
	66.5753	-5.49826	24.2402	-0.349558
	66.5481	-13.826	26.0287	-0.855243
	69.0382	-33.9492	15.1625	-0.738971
	59.6478	18.5719	17.3313	0.514324
	59.7617	8.90616	9.6165	0.426237
	66.6365	-9.74251	4.334	-0.406841
	69.4547	-17.0685	5.29421	-0.72741
	22.2396	17.7382	24.8872	-0.51274
	64.6933	-4.1405	-25.468	0.358076
	69.0482	-21.665	7.51063	0.464282
	62.5433	-20.6603	24.8279	0.484684
	68.8777	-15.6386	-14.7874	0.472701
	69.6282	-21.5033	-13.7159	0.514173
	62.5623	8.47685	29.4422	-0.853244
	60.2857	3.36821	37.7071	-1.11428
	-57.5898	-13.4712	43.3322	-1.08526
	-0.294396	-5.40053	41.6847	-0.675621
	-6.46867	1.47847	48.602	-0.6625
	-45.5083	4.03954	50.3147	-0.644821
	-43.8196	-29.3699	64.2474	-0.996874
	-39.917	-34.4869	60.9473	-0.662786
	-37.4936	-51.8079	57.7795	-0.866975
	-34.5112	-38.2955	40.4821	-0.725257
	-33.7807	-41.0297	43.954	-0.716036
	-49.2121	-14.8509	54.5425	-0.575169
	-49.9517	-23.7627	37.6765	-0.509265
	-54.5721	-50.7545	34.2382	-0.398728
	-53.1436	-9.32399	26.9826	-0.744509
	-52.4056	-26.7087	36.2635	-0.528234
	-56.9985	-36.5101	32.0529	-0.522962
	-63.5649	-6.27627	24.6529	-0.618561
	-63.5475	-12.5885	29.7086	-0.425004
	-61.9149	-31.1152	20.9165	-0.362087
	-46.5029	-62.9923	0.533932	0.393024
	-2.29531	-85.5927	33.2759	-0.51064
	-8.26169	-86.4205	35.7384	-0.534041
	-30.1838	-90.8049	-4.6918	0.359313
	-54.295	27.0739	6.9384	-0.366027
	-11.4818	67.3321	-7.52438	-0.463251
	-23.5616	49.0868	36.121	-0.444858
	-37.3216	40.8535	9.31525	-0.774975
	-35.1078	37.2404	12.461	-0.372114
	-42.9458	22.8875	40.4735	-0.530251
	-51.8296	27.6534	16.2563	-0.48453
	-52.6413	23.6759	21.2528	-0.62449
	-57.686	-2.60999	40.4118	-0.672034
	-57.0585	-19.3549	42.7561	-0.697881
	-49.9846	35.4963	-8.46035	-0.612027
	-61.0909	4.88456	16.6691	-0.672328
	-59.8938	-0.0398076	22.0297	-0.664605
	-54.6609	10.7611	-11.3407	-0.393118
	-55.5629	8.27186	1.40613	-1.21657
	-65.1337	-11.6238	23.2987	-0.595664
	-64.3643	-29.4593	32.1482	-0.365662
	-47.4857	17.7998	-22.2561	-0.351574
	-51.4039	14.4668	-19.6754	-0.49072
	-63.8794	-11.923	2.45017	-0.79499
	-51.018	-7.25857	-16.4762	-0.556742
	-57.4064	-11.3614	-16.5935	-0.556114
	-36.7987	-82.4623	31.0617	0.389077
	-58.1575	-45.2527	39.3402	-0.507152
	-51.7638	-21.4764	55.6743	-0.461752
	-42.562	-7.61126	62.3262	-0.558649
	-26.5821	-18.7624	74.1847	-0.420553
	-25.7359	47.7563	34.629	-0.32436
	-30.2381	35.1664	32.022	-0.304381
	-46.5869	30.8732	28.7712	-0.389824
	-44.2585	-15.3522	-39.0933	-0.346466
	-52.8034	0.215076	-34.2355	-0.321833
	-1.91838	64.5097	-13.3687	-0.372793
	-7.13007	63.6908	-13.4322	-0.423626
	-19.8125	62.1864	-14.6014	-0.401454
	-1.75349	18.6297	32.2097	-0.500472
	-6.1674	19.4529	41.8925	-0.333442
	-0.310434	-5.03058	35.2757	-0.335798
	-3.78573	-2.99531	50.4436	-0.660832
	-44.3013	-26.8013	-1.57661	-0.578597
	-48.8751	-25.0677	-4.77688	-0.563338
	-52.2886	-22.8381	-7.00534	-0.556037
	-56.8624	-21.1045	-10.2056	-0.345469
	-43.4206	-32.4452	-3.98995	-0.503706
	-48.9285	-31.9965	-5.09258	-0.404808
[truncated: 620 more rows]

## Sheet: Figure 2b
Band	Accuracy
LF	0.5781
LF	0.7031
LF	0.6667
LF	0.5938
LF	0.5873
LF	0.7344
LF	0.7031
LF	0.7385
LF	0.4844
LF	0.5938
LF	0.75
LF	0.6462
LF	0.7846
LF	0.7692
LF	0.8615
LF	0.7143
LF	0.9062
LF	0.7424
LF	0.6094
LF	0.7188
theta	0.7656
theta	0.8438
theta	0.6825
theta	0.7188
theta	0.7302
theta	0.8281
theta	0.7188
theta	0.7846
theta	0.7344
theta	0.7188
theta	0.6875
theta	0.6923
theta	0.7385
theta	0.6562
theta	0.7273
theta	0.8615
theta	0.7143
theta	0.7656
theta	0.7538
theta	0.7344
low-beta	0.7619
low-beta	0.8095
low-beta	0.7619
low-beta	0.7656
low-beta	0.7077
low-beta	0.8182
low-beta	0.8125
low-beta	0.6719
low-beta	0.8125
low-beta	0.746
low-beta	0.6615
low-beta	0.7143
low-beta	0.6364
low-beta	0.6818
low-beta	0.7031
low-beta	0.8769
low-beta	0.7385
low-beta	0.8308
low-beta	0.6825
low-beta	0.8413
low-gamma	0.9062
low-gamma	0.875
low-gamma	0.875
low-gamma	0.9206
low-gamma	0.9048
low-gamma	0.8125
low-gamma	0.7969
low-gamma	0.8281
low-gamma	0.7538
low-gamma	0.7969
low-gamma	0.6984
low-gamma	0.7846
low-gamma	0.8182
low-gamma	0.8594
low-gamma	0.803
low-gamma	0.8769
low-gamma	0.9062
low-gamma	0.9365
low-gamma	0.8923
low-gamma	0.8906
BHA	0.9848
BHA	1
BHA	1
BHA	1
BHA	1
BHA	0.9688
BHA	1
BHA	0.9844
BHA	1
BHA	0.9846
BHA	0.9846
BHA	0.9538
BHA	0.9848
BHA	0.9844
BHA	1
BHA	0.9688
BHA	0.9531
BHA	0.9688
BHA	0.9692
BHA	0.9375

## Sheet: Figure 3 and Supp. Figure 5
Overt theta/BHA	Xcoordinate	Ycoordinate	Zcoordinate	zscored modulation index difference
	42.8046	-79.2004	16.0932	11.0165
	47.2096	-78.1079	23.038	5.76084
	36.1736	-51.6522	62.6642	-5.83323
	37.8012	-43.6852	63.7274	-2.79072
	18.8038	-40.4537	71.6871	-5.74976
	48.4253	-54.6704	33.0059	5.0953
	30.5747	-28.8387	72.2347	3.08593
	54.5403	-41.6274	47.574	2.84234
	62.24	-31.5961	44.848	5.06348
	46.8492	-19.4661	62.3976	3.72665
	40.8567	-13.0018	67.7275	-4.16555
	63.803	-24.5819	36.2354	12.1986
	62.1927	-10.6585	39.689	8.33229
	41.3469	20.6915	52.4909	3.06556
	5.3435	-52.5523	19.0746	3.37452
	2.22275	-49.0799	27.4014	8.31361
	19.4774	40.2931	46.4212	4.18826
	51.8827	2.62292	-35.3374	2.64099
	58.4757	-15.6616	-28.6736	3.54114
	67.5977	-13.573	-18.7612	3.34207
	50.1683	-42.5764	-20.714	9.10011
	56.0147	-47.8658	-23.033	7.76557
	60.3186	-47.8691	-22.1061	7.07206
	61.0152	-35.2039	-15.9261	4.32816
	4.73599	-61.1912	35.5784	6.07486
	41.8103	-82.6259	29.2567	2.90786
	47.5623	-77.2529	23.4693	6.18049
	42.613	-67.5009	20.5893	5.81813
	-52.1912	1.50168	44.0998	-3.78757
	-47.5993	28.7408	-0.466783	-3.79081
	-55.3983	-39.0918	49.6022	-3.30175
	-12.8915	13.4433	36.9083	3.70074
	-50.4719	-51.2686	48.3404	-3.21487
	-32.1429	-56.1271	64.3248	-3.20703
	-29.2968	-47.843	66.5188	-4.16119
	-19.7498	-40.7345	67.1449	-2.77372
	-40.8898	46.5605	5.39296	6.6431
	-41.9671	41.4803	1.84803	4.44918
	-49.9088	37.017	-9.59043	2.71966
	-52.2364	11.4086	1.16835	-3.47553
	-44.3718	32.8052	32.0556	-2.60708
	-55.8003	20.4607	20.8416	-5.91614
	-64.6463	-13.7451	2.58211	-3.09663
	-65.3813	-12.1648	17.9974	-4.66266
	-55.0734	-11.152	-9.30922	-3.98229
	-43.008	-10.2417	-43.1961	-5.24686
	-38.13	-9.24981	-41.8802	-5.90256
	-34.8598	4.49014	-40.8785	-2.89515
	-34.3373	-2.90914	-46.0524	-3.65457
	-17.1859	-8.15894	66.6083	-2.66439
	-33.7029	3.94567	58.8718	-3.15984
	-67.2988	-33.076	9.38746	-3.00508
	-66.5753	-33.717	6.05239	-2.83282
	-61.1454	-51.5596	6.20201	-2.7564
	-64.9545	-14.0748	1.23726	-2.81644
	-59.3361	-9.32333	-4.61117	-7.17954
	-64.8204	-15.1963	-18.131	-3.01223
	-59.4113	-1.70038	-28.4992	-3.56031
	-59.2255	0.772055	12.0592	-3.35509
	-52.5092	10.4165	-0.177507	-4.12702
	-50.2688	17.1319	5.22541	-4.21434
	36.0082	10.661	60.3426	-2.50137
	54.9271	-14.2858	54.6072	-2.72299
	50.7908	29.3212	33.2537	-2.60549
	61.8162	-26.0138	45.9494	4.42144
	60.6346	9.35783	17.1567	-2.88671
	66.5481	-13.826	26.0287	-2.69948
	69.0382	-33.9492	15.1625	-2.61125
	60.7031	8.04722	-6.85244	-3.5565
	38.5265	56.4002	9.9582	-4.62779
	51.1772	37.3505	-7.80275	-4.82218
	12.6154	13.0447	16.3501	-3.30243
	36.2814	32.2373	32.957	-3.71791
	8.37206	61.6656	3.64197	-3.29244
	10.2042	68.3678	15.5352	-5.3789
	47.0132	20.1984	-21.55	-3.52323
	59.6647	6.78572	-12.6165	-3.61859
	64.938	-1.24789	-5.46026	-2.66652
	35.3156	1.07559	-46.2478	-4.18758
	57.42	4.80594	-33.6839	-2.89017
	64.6933	-4.1405	-25.468	-3.12178
	51.2391	-9.2046	-42.3417	2.94449
	58.2209	3.90741	-33.0009	-2.85302
	55.2806	7.60787	-20.6489	-4.09795
	55.9108	12.0858	-17.7091	3.52678
	58.3662	6.94487	-15.4717	4.15761
	57.8047	9.42101	-13.6355	11.6814
	58.1842	-15.1137	-36.5204	-4.72016
	59.935	-15.5382	-30.2803	-4.74292
	67.4976	-10.373	-16.0776	-2.63758
	66.6958	-31.7476	-16.3385	-4.82152
	69.4039	-14.9277	2.47841	-2.59687
	68.6639	-8.52792	17.432	-3.50474
	70.0019	-33.456	-12.3215	-5.04145
	69.9396	-23.6266	0.996358	-3.2379
	68.7431	-34.9099	-4.23643	-3.73335
	70.8561	-27.5116	3.8841	-3.37556
	62.5433	-20.6603	24.8279	-4.62957
	62.1274	-19.8947	26.5979	-2.69747
	69.9907	-32.7192	11.3413	-2.66817
	61.0433	-23.2743	25.3294	-3.24689
	63.2484	-51.122	-3.58296	-3.98958
	65.9336	-49.9841	-2.46386	-3.4989
	65.8838	-51.4059	0.0491112	-3.33682
	63.9214	-42.6509	16.8544	-2.66521
	46.6947	-52.1121	21.4178	-3.43659
	60.1573	3.5023	-29.5329	2.64446
	57.1409	5.51268	-19.064	17.4859
	57.7306	7.86676	-17.2463	15.1699
	63.7282	-1.12695	-25.1347	-3.29496
	59.9494	-15.5597	-34.6592	-2.91284
	64.6422	-8.91823	-25.8108	-2.69467
	65.5974	-7.56643	-24.0574	-2.63767
	62.0546	-13.8494	-25.6155	-2.76241
	66.8847	-5.63161	-0.466537	-2.86235
	68.2572	-10.0226	1.39945	-3.94381
	68.6118	-32.3898	-14.5831	-4.6413
	69.6343	-18.0298	3.02905	-3.07337
	68.8177	-14.2472	5.26395	-2.85016
	68.737	-10.3657	19.7296	-4.05652
	68.5426	-18.7061	7.21965	-2.78537
	68.7222	-37.3846	-7.58932	-2.59828
	69.02	-34.9126	15.3579	-2.6875
	66.389	-40.6072	17.1752	-2.99396
	65.4324	-40.3428	24.1703	-3.37641
	46.655	-51.58	20.2993	-3.94361
	62.4689	-43.2757	16.8149	-2.64848
	40.4477	58.7017	-5.40882	-3.00971
	46.1645	41.1154	-6.16633	-3.64156
	43.3485	22.4145	-29.0825	-3.88011
	20.022	-5.61463	-30.9326	-5.39594
	36.2101	-4.31301	-45.9605	-3.72909
	34.8379	-4.72732	-44.6693	-4.05519
	-62.2624	-11.9635	35.5642	-3.06959
	-65.2775	-15.7933	-13.6687	-4.39069
	-40.7774	17.1405	-37.2721	-4.10363
	55.5379	-9.58732	-39.008	11.1229
	61.1627	-16.5503	-33.691	8.70347
	66.9241	-12.2457	-13.06	4.19207
	66.6963	-34.7759	5.25283	9.78659
	50.0064	-4.90291	-32.7767	5.14755
	59.7282	1.31127	-22.9299	12.9973
	69.0703	-33.6697	14.6981	2.84572
	53.3269	6.83979	-37.197	-2.65617
	57.2071	5.57066	-33.5815	3.6296
	60.3542	-14.7041	39.2314	-2.70575
	55.3326	9.77168	5.6674	2.6798
	60.2857	3.36821	37.7071	-2.87057
	53.0115	-4.58016	51.9957	-3.02847
	38.8747	38.8008	29.8904	2.6831
	37.5526	20.3075	52.6666	4.58464
	43.6939	45.8514	25.9723	2.93811
	22.2826	-12.9776	70.2956	-3.03736
	37.2885	16.9437	-40.7535	3.31291
	9.84024	18.2207	-14.0245	3.00122
	-37.898	54.1044	9.2085	2.87523
	-45.5544	37.5633	6.11804	-2.98316
	-55.69	19.1528	15.3632	3.17533
	-59.8545	7.32588	29.0237	-7.36292
	-57.5898	-13.4712	43.3322	-7.04729
	-61.104	-14.8254	31.8628	-7.28171
	-46.9756	18.1663	-23.1622	3.14875
	-65.1395	-13.6235	19.2956	-8.36659
	-60.0154	-18.8408	29.0091	23.0033
	-59.9938	-32.3947	42.0223	-11.802
	-64.8204	-15.1963	-18.131	6.36
	-67.0079	-20.5141	-13.1814	8.1054
	-49.3239	-36.0489	-0.583546	8.15294
	-63.0035	-45.9113	2.7618	4.41546
	-61.7863	-53.9366	6.72963	3.98894
	-6.46867	1.47847	48.602	-5.94637
	-5.20308	33.6214	58.3752	3.41297
	-14.3313	34.542	53.1307	11.9661
	-0.23563	44.6774	-23.8949	7.53738
	-3.74965	58.6786	-3.14201	6.91864
	-43.8959	-65.6098	-15.0818	6.87605
	-37.8535	-43.3854	-25.1373	-3.37872
	-36.7987	-82.4623	31.0617	8.81829
	-41.6242	-75.7077	25.1445	25.1329
	-45.3708	-69.9122	22.015	23.5069
	-44.4476	-66.9495	19.4859	21.8711
	-57.5245	-57.7096	8.96582	2.84335
	-14.3507	-69.0028	58.7897	7.69362
	-23.6857	-61.3692	60.5445	-4.41316
	-32.5661	-55.5326	64.846	39.5414
	-34.5557	-45.9145	62.5027	7.89074
	-40.1301	-33.7189	63.677	4.8127
	-44.8277	-24.569	64.643	-3.002
	-45.5083	4.03954	50.3147	-4.45155
	-36.0569	-20.2159	-12.5574	3.7358
	-34.881	35.441	13.0026	-3.6696
	-56.0714	-17.1009	50.8252	-3.7043
	-66.6909	-30.6263	3.86509	-2.97236
	-67.1563	-35.7479	9.67352	-3.20316
	-64.8407	-40.0332	-3.42487	-3.64212
	-61.9024	-57.8649	5.35577	3.54277
	-50.669	-13.5521	-27.2978	-4.90517
	-37.4936	-51.8079	57.7795	5.67847
	-31.6791	-54.9252	56.2009	10.1641
	-33.7807	-41.0297	43.954	7.65971
	-49.2121	-14.8509	54.5425	3.64579
	-49.9517	-23.7627	37.6765	-2.6477
	-54.5721	-50.7545	34.2382	8.06828
	-51.1221	-57.6571	36.5297	9.57501
	-45.7743	-62.3228	14.3593	11.3536
	-63.5475	-12.5885	29.7086	14.6473
	-61.9149	-31.1152	20.9165	3.95421
	-64.1055	-37.5283	-6.13522	2.90778
	-65.1355	-43.3506	-0.965511	4.83663
	-61.5823	-56.9932	6.96279	3.33269
	-66.0882	-34.2455	-11.2064	6.91403
	-61.9938	-6.22198	-22.8656	4.3312
	-63.874	-30.8474	-18.4475	3.16647
	-60.1722	-39.3	-14.2012	7.27562
	-57.8922	-48.1395	-15.0101	3.05352
	-54.5788	-59.8822	-10.6443	4.3794
	-51.8699	-62.9804	-7.25476	3.6099
	-48.932	8.37016	-28.0304	2.88891
	-58.9728	-6.93413	-28.505	11.4842
	-54.7032	-29.0959	-24.4179	6.63384
	-57.6166	-51.525	-21.5514	4.35314
	-54.7947	-58.7134	-14.77	9.55383
	-47.3915	-64.1657	-5.93952	8.63726
	-3.79221	-74.3005	24.3624	4.65013
	-2.29531	-85.5927	33.2759	4.8167
	-8.26169	-86.4205	35.7384	2.44504
	-5.63209	-91.9292	18.2309	11.7935
	-9.51858	-101.357	11.698	3.26627
	-1.39078	-78.5988	-1.36741	5.38061
	-6.51972	-97.8296	4.43214	3.86533
	-26.8238	-98.3356	-3.20307	2.95362
	-55.7625	-41.6256	-25.467	8.8368
	-56.7274	-51.7187	-22.0225	4.57839
	-39.7624	-13.41	-29.0616	2.68565
	-56.902	-29.9602	-27.0647	14.2659
	-53.5229	-28.695	-21.8985	10.6984
	-31.1536	-0.463115	-45.2282	2.52706
	-50.3002	-8.56756	-36.5074	12.8295
	-53.8036	-15.623	-30.6903	11.4709
	-47.6763	11.5417	-27.0665	3.41256
	-53.3471	31.9141	4.36708	-2.8398
	-11.4818	67.3321	-7.52438	-12.175
	-47.8396	-8.84855	52.9918	3.31129
	-27.4673	-2.03772	48.9389	-2.91429
	-21.5217	8.61388	60.7084	2.76539
	-17.914	32.3476	54.3481	2.41557
	-2.00448	46.919	40.3527	-3.44324
	-63.8794	-11.923	2.45017	-4.25037
	-66.0244	-18.2215	0.799684	-5.14598
	-51.018	-7.25857	-16.4762	-2.91345
	-49.9364	-5.65104	-31.8283	5.42723
	-61.9647	-38.1843	-14.2503	3.64966
	-43.2748	-67.4893	31.9102	-2.73511
	-34.6087	-76.751	44.4418	4.27893
	-19.5251	-66.1125	53.9001	8.22723
	-21.5899	-51.4607	63.107	-6.59067
	-17.4172	-1.11027	-29.9871	-2.97759
	-55.8677	-40.1043	-22.8918	5.1907
	-44.2539	-67.294	7.69106	-7.00982
	-48.9285	-31.9965	-5.09258	-5.14577
	-54.1644	-36.4488	-2.27802	-7.77776
	-59.6227	-34.5919	-2.79892	-4.56327
Overt low beta/BHA	Xcoordinate	Ycoordinate	Zcoordinate	zscored modulation index difference
	42.8046	-79.2004	16.0932	5.11011
	42.4434	-67.9018	47.7862	-2.96976
	18.8038	-40.4537	71.6871	-3.3547
	62.24	-31.5961	44.848	9.24971
	40.8567	-13.0018	67.7275	-3.31397
	24.8678	-10.0961	61.9743	-2.91058
	63.803	-24.5819	36.2354	7.00184
	66.2956	-17.8694	21.6608	-3.53227
	65.2889	-2.66919	11.6871	-3.96147
	12.5866	36.2111	25.005	-5.42279
	51.8827	2.62292	-35.3374	2.83779
	56.0147	-47.8658	-23.033	-6.01946
	60.3186	-47.8691	-22.1061	3.9449
	61.0152	-35.2039	-15.9261	8.00248
	4.73599	-61.1912	35.5784	7.15651
	41.8103	-82.6259	29.2567	-3.96802
	46.9753	-51.7672	25.2231	3.35089
	-62.2191	-9.26378	35.3751	-4.85243
	-64.7482	-15.255	18.6008	-3.9004
	-0.68837	-15.8621	52.3645	-4.16206
	-49.9088	37.017	-9.59043	-2.59813
	-38.4283	46.8913	19.0568	-2.68886
	-45.8843	30.0177	33.2521	-5.94001
	-63.3652	-15.2365	25.6811	-3.17317
	-64.3614	-43.2169	0.245195	-2.5247
	-65.3813	-12.1648	17.9974	-2.63408
	-63.3789	-11.0312	-1.0607	-3.71118
	-60.0157	2.47867	-5.80178	-5.44118
	-63.5885	-13.0962	-14.5594	-2.51595
	-61.2106	-7.98212	-18.3594	-2.95484
	-61.9938	-6.22198	-22.8656	-4.05487
	-51.8004	11.8743	-21.631	-4.64931
	-43.1549	18.9698	-31.1564	-4.53514
	-46.9633	-3.79073	-34.6338	-2.92505
	-43.008	-10.2417	-43.1961	-2.90879
	-39.584	20.1831	-34.9139	-3.18768
	-39.9145	-3.40096	-45.6725	-2.48039
	-35.2987	19.4588	-38.3416	-3.8182
	-33.7029	3.94567	58.8718	-3.30609
	-56.7525	-14.6708	44.6243	-7.41718
	-63.7451	-16.8226	-22.7889	-3.58347
	-60.1025	-6.36524	-27.6292	-3.9098
	50.7908	29.3212	33.2537	-4.70839
	47.7478	8.96074	29.849	-3.20904
	60.3763	-36.1798	43.9501	3.0458
	34.0557	36.7593	28.4721	-3.38189
	41.7336	47.6954	26.2154	-3.03782
	66.6236	-9.5528	11.7943	-9.18404
	65.2249	-0.89939	-4.3898	-3.8243
	6.3192	68.2404	-5.44391	-3.82547
	23.6721	67.1029	4.40392	-3.59721
	50.3354	36.8651	-14.3623	-3.74463
	56.1038	11.3177	-14.2716	-2.96126
	59.6647	6.78572	-12.6165	-2.81087
	52.4066	11.6629	-35.7451	-2.68172
	51.2391	-9.2046	-42.3417	2.86975
	57.9692	6.85906	-26.9832	-3.31897
	53.7306	5.79134	-26.1984	-3.33793
	54.3885	-13.8114	-39.8587	-3.60021
	57.8047	9.42101	-13.6355	12.5608
	58.9453	-14.1911	-34.4325	-3.71395
	70.3504	-21.2165	3.38213	-5.54929
	69.9134	-32.6747	7.67031	-3.18565
	69.1952	-32.3962	13.983	-2.86635
	61.0433	-23.2743	25.3294	-2.98494
	65.8479	-38.3612	11.5713	-3.57953
	57.1409	5.51268	-19.064	2.83204
	57.7306	7.86676	-17.2463	5.76205
	57.2211	-13.8215	-37.6039	-3.52933
	63.8574	-2.90431	-26.4453	-3.3595
	63.9891	-0.97361	-24.1637	-2.90552
	59.1002	8.51272	-11.9904	-2.97384
	62.066	4.03925	-8.67068	-8.68352
	67.4975	-22.1213	-18.0445	-3.25708
	69.2322	-15.4717	4.74735	-4.39883
	69.018	-36.5285	-3.44516	-2.99062
	61.6627	-50.4445	-4.44231	-4.30287
	67.7512	-47.9391	0.0110022	-7.16716
	55.9666	-43.2421	30.4907	-3.25584
	51.7753	8.13544	-27.3551	-4.9943
	34.8379	-4.72732	-44.6693	-3.75156
	41.1492	-39.6573	-24.3018	-4.35385
	55.5379	-9.58732	-39.008	4.27691
	66.9241	-12.2457	-13.06	8.65946
	50.0064	-4.90291	-32.7767	3.71282
	59.7282	1.31127	-22.9299	2.89588
	60.3745	-19.7928	31.6676	-3.13465
	62.4187	-23.2923	36.2676	-4.85152
	60.3542	-14.7041	39.2314	-3.32642
	51.2477	8.79429	13.5172	5.3969
	62.5623	8.47685	29.4422	-4.52588
	60.2857	3.36821	37.7071	3.37246
	54.1455	30.872	-2.10554	-4.31022
	41.7366	25.0025	38.5587	3.00108
	36.7382	31.2004	34.9613	7.12301
	22.2826	-12.9776	70.2956	-3.97244
	56.718	-32.0309	-29.7927	2.73245
	-45.5544	37.5633	6.11804	-3.29574
	-55.69	19.1528	15.3632	3.89114
	-59.8545	7.32588	29.0237	-2.86563
	-61.104	-14.8254	31.8628	4.40492
	-46.9756	18.1663	-23.1622	-2.78297
	-51.8573	14.1342	-16.632	9.68722
	-59.0414	-0.0634511	9.60614	2.7103
	-59.9938	-32.3947	42.0223	-5.93791
	-64.8204	-15.1963	-18.131	2.90744
	-67.0079	-20.5141	-13.1814	2.67258
	-49.3239	-36.0489	-0.583546	-5.88529
	-61.7863	-53.9366	6.72963	7.20247
	-18.0506	-7.15376	-24.377	-3.42442
	-43.8959	-65.6098	-15.0818	7.14049
	-35.0841	-48.3231	-22.0726	3.97861
	-54.1466	-27.7794	-32.4301	3.70384
	-36.7987	-82.4623	31.0617	6.96401
	-41.6242	-75.7077	25.1445	2.78667
	-45.3708	-69.9122	22.015	8.55168
	-34.5557	-45.9145	62.5027	4.73197
	-56.0714	-17.1009	50.8252	3.02025
	-60.2118	-2.8988	9.41736	3.07457
	-67.1563	-35.7479	9.67352	3.0996
	-1.14245	61.3063	-16.6666	4.3163
	-40.5514	52.9578	7.34705	-3.47992
	-19.326	-47.8169	-12.6817	-3.21996
	-37.4936	-51.8079	57.7795	3.42515
	-31.6791	-54.9252	56.2009	3.42385
	-51.1221	-57.6571	36.5297	9.64159
	-63.5475	-12.5885	29.7086	3.06506
	-66.0882	-34.2455	-11.2064	8.01557
	-63.1846	-10.6626	-20.3165	3.03506
	-54.7947	-58.7134	-14.77	2.84978
	-43.4836	-0.889612	-41.4031	6.15362
	-18.7797	3.08582	-31.4289	3.30291
	-31.6861	20.4635	-37.2483	-6.34364
	-51.0536	8.07332	-22.7817	3.04583
	-43.5455	50.1573	-5.98092	-4.43919
	-14.5	55.9247	27.0326	2.76272
	-3.77809	65.5592	9.22839	2.80702
	-47.4124	41.3373	-12.9737	3.15948
	-66.3679	-29.6562	1.76238	2.95942
	-57.3134	-49.1505	-8.27635	3.91894
	-24.7826	-60.495	63.5777	-3.37364
	-21.5899	-51.4607	63.107	-3.47206
	-46.5869	30.8732	28.7712	4.06552
	-44.3013	-26.8013	-1.57661	-4.65497
	-52.2886	-22.8381	-7.00534	-3.03897
	-56.8624	-21.1045	-10.2056	-3.29357
	-58.8653	-31.1099	-7.38427	-3.98424
Overt low gamma/BHA	Xcoordinate	Ycoordinate	Zcoordinate	zscored modulation index difference
	42.8046	-79.2004	16.0932	8.09902
	50.1528	-75.8722	12.8401	-7.94855
	42.3213	-67.1304	21.0858	2.99513
	47.0297	-61.9173	8.06618	-3.17052
	54.5403	-41.6274	47.574	6.75375
	21.4804	-8.71019	62.1862	-3.37517
	60.3186	-47.8691	-22.1061	4.9837
	41.8103	-82.6259	29.2567	2.99925
	-54.7323	-0.0366677	44.8616	3.62447
	-40.3122	49.3352	13.6439	-3.08076
	-35.2987	19.4588	-38.3416	-5.48876
	-58.0694	-11.5229	41.8298	-5.93903
	-66.8827	-21.2385	-15.1242	-5.03645
	60.3763	-36.1798	43.9501	-4.51177
	63.4487	5.91646	27.808	-4.64316
	61.2517	-7.94367	37.6295	-3.61484
	53.6355	29.2654	17.553	-6.58798
	16.2058	15.0653	19.9911	-5.74213
	10.2042	68.3678	15.5352	-3.09501
	57.5944	-14.9501	-28.7987	-4.21683
	66.153	-27.5603	-17.9652	-4.07221
	69.3099	-17.6908	-14.072	-3.1474
	68.9876	-16.0751	1.26638	-8.41422
	70.0019	-33.456	-12.3215	-3.55368
	70.3202	-22.3557	1.9001	-4.43145
	69.0756	-16.3191	5.54287	-3.34765
	67.0639	-16.3971	21.1516	-3.34118
	69.2562	-38.8305	-6.22449	-4.38794
	69.9134	-32.6747	7.67031	-3.86698
	67.5535	-47.3394	2.13195	-3.44548
	60.6925	3.54449	-27.0417	-3.35918
	60.833	-5.67516	-29.9077	-3.48298
	67.1794	-9.77006	-2.37279	-3.07863
	68.2572	-10.0226	1.39945	-3.80614
	67.7651	-12.7365	5.69093	-3.50068
	68.737	-10.3657	19.7296	-2.9646
	70.5256	-33.2933	-8.42108	-3.43343
	65.9521	-18.3143	22.1281	-3.15692
	68.7222	-37.3846	-7.58932	-3.40718
	70.6076	-29.7652	5.2439	-3.17833
	53.2775	15.4332	-20.9976	-3.13019
	41.88	20.196	-36.4561	-3.0365
	42.1252	-9.41243	-41.4278	-3.03231
	-31.5667	-6.20979	-41.8821	-2.99229
	-37.3194	-8.70011	-40.3351	-4.13451
	66.6963	-34.7759	5.25283	4.3857
	65.2278	-38.5648	11.6707	-4.52801
	6.44317	58.9994	18.3126	3.52991
	18.3909	-20.4921	75.2186	10.5087
	22.2826	-12.9776	70.2956	6.32272
	21.4118	-3.85302	67.6914	6.49615
	36.3359	9.81302	60.7074	9.29764
	34.4287	27.7329	-12.5005	3.52051
	-11.5883	42.3653	-25.1787	-5.53817
	-22.1017	-86.7019	30.6707	3.39692
	-40.5514	52.9578	7.34705	-3.48881
	-28.8997	-61.0989	44.7889	-3.63753
	-20.4697	-86.0852	23.5199	-4.44184
	-32.5928	-90.9863	12.4401	3.04283
	-15.3488	-12.3282	-24.4539	-3.08292
	-18.7845	-80.8436	-8.11211	-3.46723
	-52.5718	-3.68278	-23.8921	-3.35028
	-31.6791	-54.9252	56.2009	-5.46023
	-2.29531	-85.5927	33.2759	-3.35364
	-27.4673	-2.03772	48.9389	-3.86275
Overt theta/beta	Xcoordinate	Ycoordinate	Zcoordinate	zscored modulation index difference
	42.3213	-67.1304	21.0858	4.34034
	48.3624	-62.5029	46.0645	6.80501
	39.0242	-48.6605	57.3887	-2.48304
	18.8038	-40.4537	71.6871	-2.81068
	42.3156	-62.429	11.2725	5.07236
	48.4253	-54.6704	33.0059	9.93279
	51.9793	-56.6921	44.0956	3.71653
	54.1752	-46.9685	23.5574	-6.85018
	57.1493	-42.35	38.3663	3.50353
	46.9275	-27.4624	64.511	-2.44962
	65.4675	-38.9043	35.7141	5.76295
	62.24	-31.5961	44.848	3.63794
	40.8567	-13.0018	67.7275	-5.20033
	63.803	-24.5819	36.2354	8.93572
	62.1927	-10.6585	39.689	6.9995
	65.2889	-2.66919	11.6871	2.63667
	6.95562	41.7606	16.683	2.59206
	2.22275	-49.0799	27.4014	8.92861
	4.14108	-44.9486	49.4333	3.44321
	32.7051	15.2673	-40.1666	4.74406
	44.9099	21.8935	-26.5646	8.86221
	50.5179	17.6535	-18.3498	3.18888
	44.0688	3.95978	-37.0715	4.80704
	51.8827	2.62292	-35.3374	10.5333
	60.8373	1.37737	-29.5358	9.21569
	56.8159	-3.34984	-13.4649	10.6683
	41.7824	-7.6883	-44.1532	-3.93438
	54.8738	-14.5426	-39.3084	8.3599
	58.4757	-15.6616	-28.6736	3.76687
	69.5826	-19.8423	-13.6862	5.83169
	67.3788	-21.236	-1.02824	8.09902
	43.6374	-45.7711	-21.3456	-2.51475
	56.0147	-47.8658	-23.033	6.42747
	60.3186	-47.8691	-22.1061	10.8638
	61.0152	-35.2039	-15.9261	10.441
	4.73599	-61.1912	35.5784	8.25253
	41.8103	-82.6259	29.2567	2.87947
	47.5623	-77.2529	23.4693	8.5267
	42.613	-67.5009	20.5893	-4.50917
	46.9753	-51.7672	25.2231	3.52736
	-34.4688	2.05017	56.9297	-3.80898
	-29.6232	21.7953	47.8751	-5.55563
	-32.7601	1.3858	55.6991	3.94522
	-39.8411	26.9184	23.0067	-3.89729
	-52.8317	-46.5658	48.9828	4.16009
	-37.4905	-46.5833	61.305	-7.79336
	-32.1429	-56.1271	64.3248	-11.36
	-25.7295	-59.4267	61.75	-3.26748
	-40.8898	46.5605	5.39296	6.28552
	-41.9671	41.4803	1.84803	6.69449
	-44.3718	32.8052	32.0556	-3.12662
	-64.6463	-13.7451	2.58211	-5.16909
	-65.3813	-12.1648	17.9974	-5.59891
	-63.7293	-10.9295	11.0734	3.6916
	-46.9697	-37.0211	47.3931	8.60801
	-64.9545	-14.0748	1.23726	-3.78669
	-66.8827	-21.2385	-15.1242	-3.99695
	-55.7906	-43.8402	-24.0004	-3.86936
	-56.6759	-31.3937	-26.9111	-3.17978
	-50.547	-39.0733	-29.3081	-5.13604
	-47.6961	-34.3363	-27.9994	-4.87597
	-33.9794	-25.1477	-23.2407	-3.59265
	-59.4113	-1.70038	-28.4992	3.02723
	-44.9371	28.2994	-14.9445	-4.30173
	61.8162	-26.0138	45.9494	7.73572
	60.3763	-36.1798	43.9501	3.04857
	60.6346	9.35783	17.1567	-4.0749
	12.6154	13.0447	16.3501	-3.49582
	13.7355	64.1174	22.3146	-3.85242
	52.4066	11.6629	-35.7451	-3.53617
	51.2391	-9.2046	-42.3417	5.99429
	58.2209	3.90741	-33.0009	-3.40254
	59.0718	5.59857	-30.4372	3.97438
	57.9692	6.85906	-26.9832	2.70518
	53.7306	5.79134	-26.1984	3.22271
	55.2806	7.60787	-20.6489	7.05254
	55.9108	12.0858	-17.7091	6.89756
	54.3885	-13.8114	-39.8587	4.46394
	54.7656	-11.1381	-40.1807	3.21128
	58.0908	5.43238	-16.8201	11.9774
	58.3662	6.94487	-15.4717	10.3346
	57.8047	9.42101	-13.6355	19.9274
	58.1842	-15.1137	-36.5204	4.11221
	58.9453	-14.1911	-34.4325	2.80875
	62.8836	-7.42303	-27.7964	3.54666
	63.8437	-7.00951	-27.0417	-5.99022
	63.0147	2.80279	-6.98698	-4.79174
	70.8184	-32.5828	-9.33088	3.7562
	68.0627	-20.3213	8.01874	-8.3922
	63.2626	-20.504	23.1707	-6.43721
	69.9907	-32.7192	11.3413	-3.99325
	68.8331	-44.7668	-0.75438	-3.61042
	67.5535	-47.3394	2.13195	2.73248
	64.002	-42.1292	15.0109	5.55553
	59.6664	-44.1616	27.0135	-2.62774
	47.5324	-51.7747	19.616	5.64236
	46.4237	-52.2976	22.4625	-3.55335
	46.2791	-52.3166	23.1486	-4.80638
	53.5846	-10.2681	-41.0713	3.36798
	60.6925	3.54449	-27.0417	4.82459
	59.9184	4.066	-25.5196	2.91101
	57.1409	5.51268	-19.064	16.3682
	57.7306	7.86676	-17.2463	17.1855
	56.7647	10.5042	-15.6542	11.0444
	56.3087	-14.7369	-38.5638	4.54159
	58.8333	4.93113	-14.6333	3.18898
	59.1002	8.51272	-11.9904	-5.87424
	59.945	-14.8469	-33.1337	3.38525
	62.066	4.03925	-8.67068	4.23541
	67.6244	-11.099	-16.8058	-3.67874
	67.4975	-22.1213	-18.0445	-3.54755
	67.7651	-12.7365	5.69093	-2.91931
	70.5256	-33.2933	-8.42108	4.79243
	70.5037	-21.6353	4.76034	-6.68388
	68.5426	-18.7061	7.21965	-4.08434
	65.9521	-18.3143	22.1281	-3.67489
	61.8714	-21.1256	27.5062	-4.0771
	66.725	-37.5217	23.0986	-4.34024
	66.1917	-40.8089	15.8741	5.47459
	67.1704	-49.0611	2.71135	-3.20086
	67.3325	-47.4279	2.83576	3.11417
	56.4826	-43.7446	29.6569	-2.90612
	20.022	-5.61463	-30.9326	-2.96488
	46.4238	-9.41564	-42.9812	4.20911
	55.5379	-9.58732	-39.008	4.03512
	61.1627	-16.5503	-33.691	12.0266
	66.9241	-12.2457	-13.06	2.97362
	69.7311	-22.3731	-13.6816	7.25158
	66.6963	-34.7759	5.25283	4.52686
	49.5113	0.498226	-33.6915	5.42815
	50.0064	-4.90291	-32.7767	2.64006
	59.7282	1.31127	-22.9299	6.43713
	53.3269	6.83979	-37.197	6.028
	57.2071	5.57066	-33.5815	11.6936
	60.9936	8.83315	14.1362	-3.7228
	60.2857	3.36821	37.7071	-4.17969
	57.7383	26.1829	7.8815	4.13979
	54.4834	35.978	3.03554	3.63224
	47.35	28.5445	35.1373	2.59816
	7.9819	21.4444	-25.5201	3.67499
	4.69691	46.3285	41.284	3.53764
	22.2826	-12.9776	70.2956	3.26206
	41.8463	9.38176	48.0333	2.8472
	37.2885	16.9437	-40.7535	6.24891
	56.718	-32.0309	-29.7927	9.75067
	5.2414	15.0683	-14.2998	5.19491
	29.6021	25.4732	-12.7968	4.22244
	-41.1547	24.4114	22.6947	-3.42566
	-40.5839	6.3615	54.0276	-2.67671
	-42.8905	41.2919	-5.72592	4.71444
	-45.5544	37.5633	6.11804	-4.15483
	-42.5817	21.8386	43.421	-5.3166
	-49.3392	38.8147	-0.639161	3.05125
	-59.8545	7.32588	29.0237	-9.35864
	-57.5898	-13.4712	43.3322	-14.2033
	-52.1012	14.0889	2.17632	4.29856
	-61.104	-14.8254	31.8628	15.626
	-46.9756	18.1663	-23.1622	13.4853
	-57.3241	7.29256	-7.46217	3.31507
	-65.1395	-13.6235	19.2956	-5.05067
	-60.0154	-18.8408	29.0091	28.5184
	-59.9938	-32.3947	42.0223	-11.2773
	-58.0001	1.54954	-29.0115	-3.40865
	-66.7762	-21.054	3.92779	3.19435
	-64.8204	-15.1963	-18.131	9.07386
	-67.0079	-20.5141	-13.1814	9.60382
	-49.3239	-36.0489	-0.583546	12.9731
	-52.1551	-42.4567	0.972433	3.48459
	-58.9071	-53.0112	24.7838	8.79614
	-55.8301	-19.9559	-33.7659	4.93556
	-61.7863	-53.9366	6.72963	11.4204
	-5.20308	33.6214	58.3752	2.44673
	-14.3313	34.542	53.1307	5.50774
	-3.74965	58.6786	-3.14201	7.49451
	-23.8123	62.3074	4.04957	3.89826
	-11.5883	42.3653	-25.1787	4.11338
	-27.8878	17.4532	-39.7676	7.01385
	-24.7862	4.68522	-44.9525	6.28342
	-43.8959	-65.6098	-15.0818	16.9485
	-35.0841	-48.3231	-22.0726	6.3575
	-37.8535	-43.3854	-25.1373	5.14484
	-51.9136	-34.7659	-30.2121	6.09208
	-36.7987	-82.4623	31.0617	6.76639
	-41.6242	-75.7077	25.1445	12.5638
	-45.3708	-69.9122	22.015	9.45929
	-44.4476	-66.9495	19.4859	3.28506
	-57.5245	-57.7096	8.96582	3.68038
	-3.19919	-87.3599	32.8752	-3.61413
	-14.3507	-69.0028	58.7897	4.51868
	-23.6857	-61.3692	60.5445	3.38421
	-32.5661	-55.5326	64.846	29.6316
	-34.5557	-45.9145	62.5027	18.1367
	-26.9297	-24.7645	-8.8636	-2.61647
	-36.0569	-20.2159	-12.5574	2.60512
	-51.0964	-12.505	-16.0169	6.62718
	-34.4007	-9.12246	-16.2375	2.8995
	-38.8582	-8.40695	-17.8642	3.51764
	-33.3446	32.2292	41.5029	-4.06971
	-34.8133	-5.05066	-45.4471	3.61932
	-56.7863	-31.2803	-29.583	-3.26741
	-37.4936	-51.8079	57.7795	4.25904
	-31.6791	-54.9252	56.2009	8.44434
	-34.5112	-38.2955	40.4821	13.7182
	-33.7807	-41.0297	43.954	21.9614
	-49.9517	-23.7627	37.6765	2.7675
	-54.5721	-50.7545	34.2382	10.3912
	-51.1221	-57.6571	36.5297	14.4052
	-52.4056	-26.7087	36.2635	2.73501
	-45.7743	-62.3228	14.3593	4.8515
	-63.5475	-12.5885	29.7086	15.3492
	-61.9149	-31.1152	20.9165	-2.87373
	-64.1055	-37.5283	-6.13522	5.12538
	-65.1355	-43.3506	-0.965511	7.18036
	-61.5823	-56.9932	6.96279	2.57141
	-67.4818	-25.1619	-12.7257	5.28399
	-61.9938	-6.22198	-22.8656	7.06568
	-63.1846	-10.6626	-20.3165	3.6778
	-60.1722	-39.3	-14.2012	12.7438
	-57.8922	-48.1395	-15.0101	2.96069
	-54.5788	-59.8822	-10.6443	5.46435
	-48.932	8.37016	-28.0304	4.01257
	-58.9728	-6.93413	-28.505	6.87767
	-53.631	-17.2248	-27.6649	-7.47063
	-54.7032	-29.0959	-24.4179	-2.82475
	-56.8812	-43.317	-21.5751	-2.57374
	-57.6166	-51.525	-21.5514	2.84636
	-54.7947	-58.7134	-14.77	11.6457
	-47.3915	-64.1657	-5.93952	3.16912
	-5.63209	-91.9292	18.2309	-2.55053
	-30.6249	-85.0009	-18.469	-2.84703
	-55.7625	-41.6256	-25.467	4.26726
	-39.7624	-13.41	-29.0616	9.66439
	-41.7606	-19.0143	-27.8033	5.0204
	-56.902	-29.9602	-27.0647	11.2717
	-53.5229	-28.695	-21.8985	4.79042
	-50.3002	-8.56756	-36.5074	4.20976
	-53.8036	-15.623	-30.6903	12.8271
	-18.7797	3.08582	-31.4289	2.59845
	-31.6861	20.4635	-37.2483	-2.95422
	-43.5455	50.1573	-5.98092	2.68846
	-40.0121	15.0907	36.1266	4.02585
	-45.5447	1.45359	50.3792	2.58826
	-37.3216	40.8535	9.31525	-4.72733
	-42.9458	22.8875	40.4735	-3.13279
	-64.3643	-29.4593	32.1482	6.28951
	-47.4857	17.7998	-22.2561	3.02286
	-63.8794	-11.923	2.45017	-3.88367
	-61.9647	-38.1843	-14.2503	5.19086
	-21.5899	-51.4607	63.107	-3.52289
	-28.0109	-48.5022	66.2222	-9.21697
	-30.2381	35.1664	32.022	2.991
	-55.8677	-40.1043	-22.8918	5.92858
	-15.6112	29.8535	-24.5837	-2.79807
	-10.9898	-102.937	6.77358	-2.74595
	-44.2539	-67.294	7.69106	-4.89337
	-6.1674	19.4529	41.8925	-6.34294
	-14.8206	43.6576	47.7914	-3.26528
	-44.3013	-26.8013	-1.57661	-2.88337
	-48.9285	-31.9965	-5.09258	-10.1168
	-44.3725	-36.0397	-1.99754	3.09548
	-54.1644	-36.4488	-2.27802	-4.65094
	-59.6227	-34.5919	-2.79892	-4.39005
Overt theta/gamma	Xcoordinate	Ycoordinate	Zcoordinate	zscored modulation index difference
	42.8046	-79.2004	16.0932	6.88686
	47.2096	-78.1079	23.038	9.29447
	50.1528	-75.8722	12.8401	6.04539
	42.3213	-67.1304	21.0858	5.50919
	48.3624	-62.5029	46.0645	4.18856
	39.0242	-48.6605	57.3887	4.4161
	37.8012	-43.6852	63.7274	-8.59247
	48.4253	-54.6704	33.0059	12.2913
	51.9793	-56.6921	44.0956	3.76637
	57.1493	-42.35	38.3663	8.75165
	54.5403	-41.6274	47.574	6.55781
	65.4675	-38.9043	35.7141	3.57139
	62.24	-31.5961	44.848	10.4933
	56.3858	-32.9472	51.2469	5.92892
	40.8567	-13.0018	67.7275	-2.60066
	63.803	-24.5819	36.2354	5.68331
	62.1927	-10.6585	39.689	3.36642
	66.2956	-17.8694	21.6608	11.5129
	5.3435	-52.5523	19.0746	6.97734
	2.22275	-49.0799	27.4014	16.2386
	44.9099	21.8935	-26.5646	2.92047
	44.0688	3.95978	-37.0715	3.75228
	51.8827	2.62292	-35.3374	11.906
	60.8373	1.37737	-29.5358	2.86177
	54.8738	-14.5426	-39.3084	16.7236
	58.4757	-15.6616	-28.6736	8.17877
	67.3788	-21.236	-1.02824	3.81615
	70.6513	-26.2379	6.11075	-3.25857
	50.1683	-42.5764	-20.714	9.17102
	56.0147	-47.8658	-23.033	7.31558
	60.3186	-47.8691	-22.1061	4.94161
	61.0152	-35.2039	-15.9261	6.35594
	4.73599	-61.1912	35.5784	9.64163
	47.5623	-77.2529	23.4693	9.85848
	42.613	-67.5009	20.5893	7.74219
	46.9753	-51.7672	25.2231	13.0419
	-58.5	-8.91811	38.094	-3.54728
	-13.6012	30.9199	16.857	-3.58799
	-7.06732	59.7013	35.4246	-5.53869
	-39.8411	26.9184	23.0067	-4.87146
	-38.5873	10.7565	36.8285	-3.02369
	-51.4945	11.7429	-0.265888	-3.50441
	-39.8913	-32.5866	66.0831	-5.70645
	-55.3983	-39.0918	49.6022	-3.2321
	-50.242	-43.5752	49.8719	-3.02736
	-50.4719	-51.2686	48.3404	-6.12492
	-37.4905	-46.5833	61.305	-9.94484
	-32.1429	-56.1271	64.3248	-13.8622
	-25.7295	-59.4267	61.75	-3.12632
	-40.8898	46.5605	5.39296	3.07045
	-41.9671	41.4803	1.84803	6.73873
	-49.9088	37.017	-9.59043	3.41235
	-52.2364	11.4086	1.16835	-3.71301
	-45.8843	30.0177	33.2521	-4.47672
	-64.6463	-13.7451	2.58211	-12.65
	-62.0966	-7.19566	-0.455135	-6.71223
	-61.8256	-11.0808	-3.62996	-2.87591
	-34.3373	-2.90914	-46.0524	-3.61267
	-58.0694	-11.5229	41.8298	-2.74627
	-64.4395	-13.9005	3.3403	-5.65522
	-53.6367	-32.3493	-20.4485	-2.92756
	-53.412	-0.691442	-34.0571	-3.97159
	-50.1066	8.57107	-24.3996	-3.16414
	-59.3652	2.92547	-3.71466	-3.09168
	-46.4684	18.3319	-24.1684	-3.61998
	49.7723	-26.9242	59.206	-2.55037
	54.9271	-14.2858	54.6072	-3.14399
	52.9371	-21.8594	52.2222	2.80445
	52.9337	-41.7647	46.662	7.47406
	61.8162	-26.0138	45.9494	9.60461
	60.3763	-36.1798	43.9501	2.64681
	53.8445	9.19108	25.9534	-3.61961
	41.7336	47.6954	26.2154	-3.70588
	59.7617	8.90616	9.6165	-2.96816
	65.2249	-0.89939	-4.3898	-2.97946
	28.1759	62.3849	9.20501	-3.82148
	51.1772	37.3505	-7.80275	-4.1732
	30.5884	9.23163	23.2505	-2.62003
	36.2814	32.2373	32.957	-2.71278
	36.6698	39.3186	33.7463	-2.72975
	7.0529	62.0986	7.57742	-2.92888
	47.0132	20.1984	-21.55	-2.8082
	51.2391	-9.2046	-42.3417	9.78719
	57.9692	6.85906	-26.9832	3.09999
	53.7306	5.79134	-26.1984	2.99882
	55.9108	12.0858	-17.7091	8.72773
	62.3155	-0.793742	-27.8978	2.75334
	62.2795	1.20287	-24.8888	3.06167
	58.0908	5.43238	-16.8201	21.8864
	58.3662	6.94487	-15.4717	8.79995
	57.8047	9.42101	-13.6355	15.2912
	62.8836	-7.42303	-27.7964	3.18548
	64.6238	-5.14763	-26.0335	-3.05526
	64.9605	-2.89896	-23.8833	-3.2297
	67.4976	-10.373	-16.0776	-3.05789
	61.663	-15.1117	-24.7639	-3.29765
	68.2952	-24.9689	-16.8192	-3.39975
	65.9336	-49.9841	-2.46386	-5.91162
	63.2103	-41.6573	27.0351	-3.99367
	46.2791	-52.3166	23.1486	-3.03781
	52.2967	-11.3379	-41.4083	3.76906
	60.6925	3.54449	-27.0417	3.68451
	57.1409	5.51268	-19.064	17.8932
	57.7306	7.86676	-17.2463	12.8774
	56.7647	10.5042	-15.6542	12.1886
	57.2211	-13.8215	-37.6039	4.25773
	61.2984	7.04505	-8.03277	5.79565
	69.6282	-21.5033	-13.7159	-3.11331
	66.8762	-8.25277	3.08821	-3.52288
	69.7873	-20.3259	5.99551	-2.87161
	69.02	-34.9126	15.3579	-4.04656
	68.5362	-35.0904	17.2744	-3.23002
	62.9917	-52.2647	-2.82984	-3.99996
	67.8819	-45.64	1.83217	3.04013
	65.0415	-54.0102	1.81301	-3.2912
	53.2775	15.4332	-20.9976	-2.99148
	41.88	20.196	-36.4561	-2.79668
	41.2089	-2.46997	-46.2165	-3.38665
	-54.8394	0.983179	-33.3545	-2.78398
	55.5379	-9.58732	-39.008	11.4221
	61.1627	-16.5503	-33.691	9.30555
	66.9241	-12.2457	-13.06	7.18115
	69.7311	-22.3731	-13.6816	11.8366
	66.6963	-34.7759	5.25283	15.1934
	50.0064	-4.90291	-32.7767	4.07583
	59.7282	1.31127	-22.9299	17.9112
	53.3269	6.83979	-37.197	8.37758
	57.2071	5.57066	-33.5815	9.66559
	60.9936	8.83315	14.1362	-3.66554
	55.3326	9.77168	5.6674	-3.50933
	60.2857	3.36821	37.7071	-6.99143
	45.5399	42.4586	-15.7103	3.50965
	50.2337	14.9275	24.172	3.04273
	4.69691	46.3285	41.284	4.74077
	21.4118	-3.85302	67.6914	-3.51635
	-37.898	54.1044	9.2085	5.78315
	-41.0302	16.762	52.9046	-2.38523
	-45.5544	37.5633	6.11804	3.17935
	-42.5817	21.8386	43.421	-3.33825
	-52.603	31.3365	1.11747	2.87335
	-59.8545	7.32588	29.0237	-5.45447
	-59.2485	0.442386	35.1151	-3.1882
	-57.5898	-13.4712	43.3322	-3.84489
	-61.104	-14.8254	31.8628	6.74343
	-46.9756	18.1663	-23.1622	9.9407
	-65.1395	-13.6235	19.2956	-11.6825
	-60.0154	-18.8408	29.0091	32.6861
	-59.9938	-32.3947	42.0223	-8.37851
	-64.8204	-15.1963	-18.131	8.30407
	-67.0079	-20.5141	-13.1814	2.75432
	-49.3239	-36.0489	-0.583546	3.51851
	-52.1551	-42.4567	0.972433	4.00873
	-58.9071	-53.0112	24.7838	2.35912
	-63.0035	-45.9113	2.7618	10.8109
	-61.7863	-53.9366	6.72963	8.93751
	-5.20308	33.6214	58.3752	4.05989
	-14.3313	34.542	53.1307	2.43085
	-0.23563	44.6774	-23.8949	3.25632
	-18.0906	65.619	10.1228	6.63743
	-11.5883	42.3653	-25.1787	3.02697
	-27.8878	17.4532	-39.7676	-3.15322
	-24.7862	4.68522	-44.9525	4.41195
	-43.8959	-65.6098	-15.0818	20.265
	-35.0841	-48.3231	-22.0726	6.84364
	-51.9136	-34.7659	-30.2121	5.13821
	-54.3652	-20.9725	-34.7559	4.85974
	-36.7987	-82.4623	31.0617	6.56817
	-41.6242	-75.7077	25.1445	15.8784
	-45.3708	-69.9122	22.015	16.1157
	-44.4476	-66.9495	19.4859	10.6805
	-7.98055	-85.1189	37.7676	-2.5783
	-14.3507	-69.0028	58.7897	6.67845
	-23.6857	-61.3692	60.5445	-2.57849
	-32.5661	-55.5326	64.846	34.4115
	-34.5557	-45.9145	62.5027	23.808
	-11.3795	18.7277	-5.36154	-2.713
	-25.3945	26.6694	-7.6096	2.49988
	-35.668	30.3475	-10.124	-4.10379
	-41.2718	30.1926	-10.5713	2.35735
	-51.0964	-12.505	-16.0169	2.49933
	-65.2452	-10.0884	14.8291	-3.78709
	-48.0628	-4.04571	-23.971	-4.49705
	-31.6791	-54.9252	56.2009	12.5969
	-34.5112	-38.2955	40.4821	6.39518
	-33.7807	-41.0297	43.954	15.5423
	-54.5721	-50.7545	34.2382	13.1656
	-51.1221	-57.6571	36.5297	13.7449
	-52.4056	-26.7087	36.2635	3.45866
	-56.9985	-36.5101	32.0529	8.41298
	-45.7743	-62.3228	14.3593	11.7273
	-63.5475	-12.5885	29.7086	12.774
	-61.9149	-31.1152	20.9165	9.87626
	-64.1055	-37.5283	-6.13522	3.01814
	-65.1355	-43.3506	-0.965511	3.7216
	-66.0882	-34.2455	-11.2064	6.57413
	-61.9938	-6.22198	-22.8656	8.15344
	-63.874	-30.8474	-18.4475	4.85824
	-60.1722	-39.3	-14.2012	9.9383
	-57.8922	-48.1395	-15.0101	8.86975
	-51.8699	-62.9804	-7.25476	10.6601
	-58.9728	-6.93413	-28.505	6.86147
	-53.631	-17.2248	-27.6649	4.04539
	-56.8812	-43.317	-21.5751	-3.42536
	-57.6166	-51.525	-21.5514	11.6529
	-54.7947	-58.7134	-14.77	9.70845
	-47.3915	-64.1657	-5.93952	7.93986
	-55.7625	-41.6256	-25.467	5.17107
	-56.7274	-51.7187	-22.0225	2.81762
	-39.7624	-13.41	-29.0616	6.48118
	-41.7606	-19.0143	-27.8033	9.50613
	-56.902	-29.9602	-27.0647	5.85438
	-53.5229	-28.695	-21.8985	12.7837
	-34.2506	-3.80232	-45.8972	2.44648
	-50.3002	-8.56756	-36.5074	18.9838
	-53.8036	-15.623	-30.6903	9.41365
	-41.1427	19	-34.7758	3.42168
	-51.0536	8.07332	-22.7817	-4.22004
	-10.9054	59.8871	-20.5963	2.87613
	-54.295	27.0739	6.9384	-2.73513
	-47.3674	25.7491	37.1185	4.48105
	-17.914	32.3476	54.3481	2.76243
	-64.3643	-29.4593	32.1482	3.2937
	-63.8794	-11.923	2.45017	-5.44736
	-66.0244	-18.2215	0.799684	-5.94624
	-49.9364	-5.65104	-31.8283	7.61271
	-56.682	-23.3905	-29.7988	2.99107
	-34.6087	-76.751	44.4418	-9.40672
	-40.4347	-70.9752	43.1343	-3.67186
	-21.5899	-51.4607	63.107	-7.1667
	-38.5749	-11.8569	-28.5598	-3.52297
	-44.2539	-67.294	7.69106	-10.4567
	-44.3013	-26.8013	-1.57661	-6.96289
	-48.6883	-35.9962	-1.65188	-4.51137
	-54.1644	-36.4488	-2.27802	-4.40658
	-59.6227	-34.5919	-2.79892	-6.13068
Overt low beta/gamma	Xcoordinate	Ycoordinate	Zcoordinate	zscored modulation index difference
	42.8046	-79.2004	16.0932	5.20354
	12.6298	-63.0837	66.5928	-2.69439
	39.0242	-48.6605	57.3887	-5.45064
	37.8012	-43.6852	63.7274	-2.54899
	51.9793	-56.6921	44.0956	-4.33583
	54.1752	-46.9685	23.5574	-2.65389
	57.1493	-42.35	38.3663	2.58005
	52.9976	-37.9279	49.2013	-8.69419
	34.0962	-11.9372	67.7776	-3.36318
	62.24	-31.5961	44.848	8.29125
	56.3858	-32.9472	51.2469	4.70742
	46.8492	-19.4661	62.3976	-3.97287
	40.8567	-13.0018	67.7275	-4.3834
	24.8678	-10.0961	61.9743	-7.89271
	70.4631	-31.1168	7.34572	-2.53219
	63.803	-24.5819	36.2354	8.12061
	62.1927	-10.6585	39.689	2.74948
	57.7344	-10.9259	44.3396	3.73785
	62.4933	-4.77925	30.0447	-2.8278
	59.6624	-5.9105	8.63084	2.60563
	12.5866	36.2111	25.005	4.28572
	55.9766	11.7381	-15.4938	-2.71876
	60.8373	1.37737	-29.5358	4.35936
	67.5977	-13.573	-18.7612	3.98931
	50.1683	-42.5764	-20.714	4.17602
	60.3186	-47.8691	-22.1061	4.48703
	16.2552	-74.7661	46.6578	2.97988
	26.9106	-81.0008	40.383	-2.84282
	47.5623	-77.2529	23.4693	4.08701
	46.9753	-51.7672	25.2231	3.30165
	-38.6073	30.1854	38.0508	3.32362
	-61.3408	6.67733	19.4256	-3.50019
	-64.7482	-15.255	18.6008	-6.7672
	-32.0017	-48.6149	66.6688	-3.49265
	-0.68837	-15.8621	52.3645	-4.78082
	-60.0157	2.47867	-5.80178	-6.59274
	-14.6544	-9.61125	70.7709	-5.26896
	-64.4667	-45.7827	1.49622	-4.08385
	-55.7906	-43.8402	-24.0004	-3.82301
	-44.9371	28.2994	-14.9445	-6.86374
	52.9371	-21.8594	52.2222	3.36601
	61.8162	-26.0138	45.9494	-3.60305
	61.6769	-22.9408	37.4936	-3.03491
	66.6365	-9.74251	4.334	-3.53103
	67.6587	-9.49182	-1.46986	-2.8452
	34.4452	44.701	34.5572	-6.30089
	52.4066	11.6629	-35.7451	-2.86253
	58.2209	3.90741	-33.0009	2.85975
	53.7306	5.79134	-26.1984	-3.35566
	55.2806	7.60787	-20.6489	-4.51476
	58.0908	5.43238	-16.8201	3.1274
	57.8047	9.42101	-13.6355	5.04016
	59.9215	9.04591	-9.6682	-4.31394
	57.5944	-14.9501	-28.7987	-3.70453
	69.0756	-16.3191	5.54287	-3.28978
	61.0433	-23.2743	25.3294	-2.90585
	65.9336	-49.9841	-2.46386	-3.42436
	46.2791	-52.3166	23.1486	-2.86787
	57.3267	-44.8021	27.8643	-3.62746
	57.7306	7.86676	-17.2463	3.58726
	56.7647	10.5042	-15.6542	3.95926
	60.833	-5.67516	-29.9077	3.3946
	63.8574	-2.90431	-26.4453	-2.86312
	67.2695	-8.80459	-16.2712	-3.43461
	62.066	4.03925	-8.67068	-3.45838
	67.9122	-28.4456	-16.7093	-3.03765
	67.7651	-12.7365	5.69093	-3.86193
	68.7222	-37.3846	-7.58932	-3.74775
	61.8714	-21.1256	27.5062	-4.34941
	-65.2544	-13.3507	18.6793	-3.71873
	-20.4766	9.79903	-40.0047	-5.87901
	55.5379	-9.58732	-39.008	2.97541
	66.9241	-12.2457	-13.06	4.03373
	69.7311	-22.3731	-13.6816	-4.23302
	66.6963	-34.7759	5.25283	4.80157
	50.0064	-4.90291	-32.7767	3.16353
	60.3745	-19.7928	31.6676	-4.67941
	60.0378	5.11466	3.43369	3.37779
	47.3117	29.1838	-15.2244	5.83294
	55.3326	9.77168	5.6674	-3.01811
	51.2477	8.79429	13.5172	7.47514
	60.2857	3.36821	37.7071	-4.02691
	50.2337	14.9275	24.172	-3.86494
	50.7744	34.2066	29.7562	3.45167
	47.35	28.5445	35.1373	12.4876
	37.5526	20.3075	52.6666	-4.92833
	18.3909	-20.4921	75.2186	-3.2573
	22.2826	-12.9776	70.2956	-9.73521
	36.3359	9.81302	60.7074	4.27447
	54.8824	-38.1564	-27.2218	-3.283
	56.718	-32.0309	-29.7927	3.97702
	-45.5544	37.5633	6.11804	-3.56759
	-51.8573	14.1342	-16.632	8.3779
	-59.0414	-0.0634511	9.60614	-5.32374
	-36.7987	-82.4623	31.0617	6.04229
	-41.6242	-75.7077	25.1445	3.21083
	-45.3708	-69.9122	22.015	9.58598
	-34.5557	-45.9145	62.5027	10.9581
	-62.0343	-10.9256	-23.5324	-3.41272
	-64.501	-20.2793	-18.2898	-4.14113
	-23.6093	-77.6084	-6.76329	-3.41914
	-31.6791	-54.9252	56.2009	3.56764
	-51.1221	-57.6571	36.5297	4.60198
	-65.1355	-43.3506	-0.965511	3.09176
	-67.4818	-25.1619	-12.7257	-3.15039
	-66.0882	-34.2455	-11.2064	6.70126
	-25.5919	33.4061	39.4823	-3.11904
	-63.8794	-11.923	2.45017	-4.28268
	-66.3679	-29.6562	1.76238	5.89008
	-57.3134	-49.1505	-8.27635	5.68283
	-36.7798	-34.1328	39.0183	-3.00689
	-37.3773	53.9614	9.64386	3.63309
	-29.8934	-79.7433	-13.8266	4.88296
	-55.2716	-45.7043	-24.1449	-3.32885
	-0.690597	43.8019	-25.8013	-2.90223
	-53.3574	-31.5586	-6.28164	-4.6605
	-44.3725	-36.0397	-1.99754	3.72444
Covert theta/BHA	Xcoordinate	Ycoordinate	Zcoordinate	zscored modulation index difference
	42.8046	-79.2004	16.0932	9.50708
	42.4434	-67.9018	47.7862	-9.35094
	36.1736	-51.6522	62.6642	-6.89065
	42.3213	-67.1304	21.0858	7.03527
	18.8038	-40.4537	71.6871	7.40845
	42.3156	-62.429	11.2725	5.54982
	48.4253	-54.6704	33.0059	5.50124
	65.4675	-38.9043	35.7141	-4.02616
	62.24	-31.5961	44.848	-2.57592
	56.3858	-32.9472	51.2469	-6.01178
	46.8492	-19.4661	62.3976	-4.27121
	62.0671	-25.6179	27.4458	-2.56489
	63.803	-24.5819	36.2354	-4.69752
	67.8884	-7.11697	22.4316	2.73444
	5.3435	-52.5523	19.0746	2.79855
	11.0535	-52.5297	38.2426	5.96119
	50.5179	17.6535	-18.3498	2.94754
	60.8373	1.37737	-29.5358	-3.16801
	54.8738	-14.5426	-39.3084	2.80252
	58.4757	-15.6616	-28.6736	5.96612
	43.6374	-45.7711	-21.3456	2.70138
	56.0147	-47.8658	-23.033	9.01701
	61.0152	-35.2039	-15.9261	3.61804
	26.9106	-81.0008	40.383	-15.1386
	47.5623	-77.2529	23.4693	7.25504
	46.9753	-51.7672	25.2231	3.28799
	-60.2155	6.31426	13.5839	-3.61934
	-7.06732	59.7013	35.4246	5.77591
	-39.1698	-48.3859	56.8406	4.07388
	-50.4719	-51.2686	48.3404	-2.87336
	-37.4905	-46.5833	61.305	-8.85952
	-29.2968	-47.843	66.5188	-4.30351
	-41.9671	41.4803	1.84803	4.9002
	-38.4283	46.8913	19.0568	-3.33455
	-55.8003	20.4607	20.8416	-2.82537
	-63.4959	-13.5533	28.62	-2.7012
	-64.6463	-13.7451	2.58211	-4.94967
	-63.7293	-10.9295	11.0734	-3.68646
	-61.8256	-11.0808	-3.62996	-3.19789
	-60.0157	2.47867	-5.80178	3.67318
	-61.2106	-7.98212	-18.3594	-2.65989
	-61.9938	-6.22198	-22.8656	-2.65674
	-35.5956	0.259095	-45.4448	-2.70438
	-14.6544	-9.61125	70.7709	-2.91013
	-54.8205	-21.6484	52.5051	7.09081
	-58.0694	-11.5229	41.8298	2.61133
	-66.9344	-35.104	11.806	-3.68955
	-67.0943	-22.4648	4.97351	-3.07292
	-64.9545	-14.0748	1.23726	-4.14641
	-50.6508	1.31578	-21.0684	-3.87929
	36.0082	10.661	60.3426	-3.70217
	22.9589	37.0728	40.2317	-2.69543
	69.4547	-17.0685	5.29421	-3.35584
	67.6587	-9.49182	-1.46986	-6.69083
	13.9654	68.4715	-4.30353	-4.43366
	36.3866	30.4709	-19.5478	-3.18696
	51.1772	37.3505	-7.80275	-2.6115
	38.1878	16.5277	27.9096	-2.6447
	9.02512	11.024	12.7091	-3.08539
	12.6154	13.0447	16.3501	-3.9949
	16.2058	15.0653	19.9911	-3.24343
	36.2814	32.2373	32.957	-3.18049
	47.0132	20.1984	-21.55	-3.48932
	59.6647	6.78572	-12.6165	-3.33442
	35.3156	1.07559	-46.2478	-2.81995
	57.42	4.80594	-33.6839	-3.01084
	64.6933	-4.1405	-25.468	-2.57472
	55.9108	12.0858	-17.7091	2.83461
	62.2795	1.20287	-24.8888	-2.92589
	57.8047	9.42101	-13.6355	11.2434
	58.1842	-15.1137	-36.5204	-4.03004
	59.935	-15.5382	-30.2803	-3.04804
	67.5134	-10.2522	-16.832	-2.782
	63.0147	2.80279	-6.98698	3.63233
	66.6958	-31.7476	-16.3385	-3.51794
	70.0019	-33.456	-12.3215	-3.28543
	69.428	-40.5372	-2.22955	-3.37748
	69.8886	-32.8762	8.28377	-2.87977
	57.1409	5.51268	-19.064	10.7515
	57.7306	7.86676	-17.2463	11.7638
	56.7647	10.5042	-15.6542	11.2379
	63.9891	-0.97361	-24.1637	-3.9671
	58.8333	4.93113	-14.6333	-3.09497
	63.1348	-10.1547	-27.0416	-4.1777
	65.5974	-7.56643	-24.0574	-2.89631
	62.066	4.03925	-8.67068	15.5113
	61.2984	7.04505	-8.03277	4.34538
	59.5095	-14.2663	-25.332	-3.52741
	68.9034	-19.1402	-16.1007	-4.47664
	70.4903	-27.2823	-12.3107	-3.85944
	69.6343	-18.0298	3.02905	5.33131
	70.5256	-33.2933	-8.42108	-2.823
	68.7222	-37.3846	-7.58932	-4.142
	69.02	-34.9126	15.3579	-3.55663
	65.0415	-54.0102	1.81301	-3.55689
	67.3325	-47.4279	2.83576	-4.43128
	58.0533	-42.6029	29.6895	-2.83549
	-20.7249	5.53356	-42.2879	-2.76382
	-34.4751	-10.9827	-35.1976	-3.55121
	-55.3913	-17.7299	-34.174	-3.02889
	61.1627	-16.5503	-33.691	4.0044
	69.7311	-22.3731	-13.6816	3.28754
	49.5113	0.498226	-33.6915	3.33923
	43.5817	46.8163	21.9319	-3.29487
	-37.898	54.1044	9.2085	7.61595
	-41.0302	16.762	52.9046	2.52582
	-40.5839	6.3615	54.0276	3.00877
	-42.5817	21.8386	43.421	3.11012
	-49.3392	38.8147	-0.639161	6.78783
	-52.603	31.3365	1.11747	4.8505
	-59.2485	0.442386	35.1151	8.26195
	-57.5898	-13.4712	43.3322	-6.10599
	-61.104	-14.8254	31.8628	7.08811
	-65.1395	-13.6235	19.2956	8.65966
	-60.0154	-18.8408	29.0091	12.7999
	-49.3239	-36.0489	-0.583546	6.22381
	-63.0035	-45.9113	2.7618	3.38759
	-61.7863	-53.9366	6.72963	3.62602
	-5.20308	33.6214	58.3752	2.78156
	-14.3313	34.542	53.1307	3.25906
	-4.613	49.8157	-11.5655	2.92226
	-6.14402	67.9995	12.8904	4.44792
	-27.8878	17.4532	-39.7676	2.67759
	-24.7862	4.68522	-44.9525	-2.94693
	-28.7694	-0.831439	-41.3908	4.49032
	-43.8959	-65.6098	-15.0818	2.52403
	-36.7987	-82.4623	31.0617	8.28909
	-44.4476	-66.9495	19.4859	-2.75951
	-57.5245	-57.7096	8.96582	7.42435
	-32.5661	-55.5326	64.846	9.99797
	-34.5557	-45.9145	62.5027	7.18788
	-43.0605	-5.31818	57.1091	3.05349
	-45.5083	4.03954	50.3147	-3.47903
	-49.3874	38.8342	0.0905865	6.0222
	-44.2459	29.3314	-15.8464	2.89753
	-48.8215	13.9869	-25.5252	3.24482
	-55.0114	9.48609	-16.5919	12.0097
	-54.6081	5.8002	-29.6663	3.18221
	-60.4065	-2.72492	-26.4737	4.71871
	-9.57459	49.7354	-25.8977	3.44853
	-28.8997	-61.0989	44.7889	3.03084
	-41.6916	-63.3636	5.13996	4.2588
	-44.4935	-82.8383	0.14777	-3.01916
	-39.0609	18.4545	-37.3965	3.09661
	-23.6093	-77.6084	-6.76329	2.8596
	-31.1969	-20.4465	-20.4553	2.93626
	-37.4936	-51.8079	57.7795	-5.45872
	-31.6791	-54.9252	56.2009	2.5925
	-33.7807	-41.0297	43.954	-2.48737
	-26.2584	-61.4078	48.8286	7.18109
	-51.1221	-57.6571	36.5297	3.56273
	-52.4056	-26.7087	36.2635	-4.34204
	-45.7743	-62.3228	14.3593	2.89601
	-43.4208	-69.2764	12.964	5.0992
	-61.5823	-56.9932	6.96279	6.24225
	-67.4818	-25.1619	-12.7257	5.27536
	-66.0882	-34.2455	-11.2064	7.17025
	-46.5029	-62.9923	0.533932	2.57415
	-61.9938	-6.22198	-22.8656	6.18432
	-63.874	-30.8474	-18.4475	9.03541
	-51.8699	-62.9804	-7.25476	5.38996
	-48.932	8.37016	-28.0304	3.13252
	-56.8812	-43.317	-21.5751	5.42827
	-57.6166	-51.525	-21.5514	4.64368
	-54.7947	-58.7134	-14.77	4.01822
	-47.3915	-64.1657	-5.93952	12.0657
	-3.79221	-74.3005	24.3624	-3.98304
	-5.63209	-91.9292	18.2309	3.00403
	-30.9753	-92.4274	11.3967	-4.3987
	-30.6249	-85.0009	-18.469	2.44284
	-42.7887	-82.0088	-14.9804	-3.94017
	-39.7827	-39.2309	-25.305	4.4436
	-56.7274	-51.7187	-22.0225	4.39664
	-30.5599	-6.98364	-38.7683	-2.86541
	-53.5229	-28.695	-21.8985	2.6077
	-43.4836	-0.889612	-41.4031	9.23108
	-50.3002	-8.56756	-36.5074	15.4055
	-53.8036	-15.623	-30.6903	5.84446
	-31.6861	20.4635	-37.2483	3.39052
	-51.0536	8.07332	-22.7817	-3.4726
	-11.4818	67.3321	-7.52438	-4.08196
	-45.5447	1.45359	50.3792	3.38642
	-42.9458	22.8875	40.4735	3.52076
	-49.9846	35.4963	-8.46035	3.19028
	-55.5629	8.27186	1.40613	-3.84247
	-47.4857	17.7998	-22.2561	3.57757
	-63.8794	-11.923	2.45017	3.86962
	-66.0244	-18.2215	0.799684	12.0845
	-51.018	-7.25857	-16.4762	3.31865
	-57.4064	-11.3614	-16.5935	2.71812
	-66.3679	-29.6562	1.76238	12.4801
	-54.0761	1.70641	-33.6427	3.11115
	-62.9843	-18.6088	-21.3184	7.3323
	-49.9364	-5.65104	-31.8283	6.85606
	-56.682	-23.3905	-29.7988	8.4566
	-57.3134	-49.1505	-8.27635	4.52639
	-36.7987	-82.4623	31.0617	8.66867
	-43.2748	-67.4893	31.9102	3.57459
	-34.6087	-76.751	44.4418	6.96044
	-58.1575	-45.2527	39.3402	-8.20221
	-19.5251	-66.1125	53.9001	3.31503
	-32.3673	-54.1608	66.0297	10.4697
	-21.5899	-51.4607	63.107	16.5823
	-28.0109	-48.5022	66.2222	15.6787
	-42.562	-7.61126	62.3262	-3.51575
	-37.6855	8.14175	59.691	-3.62072
	-20.4061	64.9079	-3.1522	3.59954
	-29.8934	-79.7433	-13.8266	7.45791
	-39.8052	-59.321	-21.6217	5.11335
	-4.67821	-101.261	8.17536	4.86494
	-44.2539	-67.294	7.69106	4.98476
	-48.8751	-25.0677	-4.77688	3.00258
	-43.4206	-32.4452	-3.98995	-5.59696
	-48.9285	-31.9965	-5.09258	-7.33406
	-58.8653	-31.1099	-7.38427	2.64007
	-44.3725	-36.0397	-1.99754	-4.93366
	-48.6883	-35.9962	-1.65188	-10.4641
	-59.6227	-34.5919	-2.79892	6.1096
Covert low beta/BHA	Xcoordinate	Ycoordinate	Zcoordinate	zscored modulation index difference
	40.8567	-13.0018	67.7275	4.13758
	57.7344	-10.9259	44.3396	4.1882
	66.2956	-17.8694	21.6608	-3.00437
	66.8324	-7.1993	-2.53764	-4.01107
	12.5866	36.2111	25.005	3.38827
	54.8738	-14.5426	-39.3084	-3.46225
	67.5977	-13.573	-18.7612	-2.90958
	69.5826	-19.8423	-13.6862	4.07269
	36.1029	-44.7866	-21.929	4.59387
	50.1683	-42.5764	-20.714	4.79128
	61.0152	-35.2039	-15.9261	-3.91658
	-37.4905	-46.5833	61.305	-5.28821
	-44.3718	32.8052	32.0556	-3.24234
	-63.3789	-11.0312	-1.0607	-2.82449
	-61.8256	-11.0808	-3.62996	-2.93716
	-61.9938	-6.22198	-22.8656	-2.98174
	-49.9164	-9.94257	-40.9788	-3.63642
	-43.1549	18.9698	-31.1564	-2.84974
	-35.2987	19.4588	-38.3416	-3.16194
	-60.1025	-6.36524	-27.6292	-3.43937
	52.9371	-21.8594	52.2222	-3.81213
	52.9337	-41.7647	46.662	-4.30413
	61.8162	-26.0138	45.9494	-10.878
	57.8047	9.42101	-13.6355	5.83694
	64.6238	-5.14763	-26.0335	-5.34964
	69.0345	-22.1774	-15.6869	-3.92932
	63.2626	-20.504	23.1707	-3.27728
	67.5535	-47.3394	2.13195	3.97063
	59.6664	-44.1616	27.0135	-3.39862
	57.1409	5.51268	-19.064	7.7454
	57.7306	7.86676	-17.2463	5.21653
	56.7647	10.5042	-15.6542	6.2271
	57.2211	-13.8215	-37.6039	-3.21586
	64.9802	-39.36	12.6204	-4.86217
	55.5379	-9.58732	-39.008	-2.99101
	66.9241	-12.2457	-13.06	3.87338
	66.0906	-38.0631	26.2083	-4.88978
	57.2071	5.57066	-33.5815	3.34195
	60.0378	5.11466	3.43369	-2.97717
	53.3733	10.3472	32.7212	3.05504
	47.35	28.5445	35.1373	4.38586
	5.88112	54.0182	40.871	-4.65201
	12.7941	53.705	38.4036	-3.09284
	36.3359	9.81302	60.7074	2.78555
	45.6719	32.9077	34.3688	3.18836
	35.1025	-69.4732	-15.04	-4.23928
	-42.5817	21.8386	43.421	6.06054
	-59.8545	7.32588	29.0237	-3.66164
	-51.8573	14.1342	-16.632	8.30961
	-59.0414	-0.0634511	9.60614	7.26185
	-58.0001	1.54954	-29.0115	-5.30985
	-66.7762	-21.054	3.92779	-3.18022
	-55.8301	-19.9559	-33.7659	-3.07948
	-5.20308	33.6214	58.3752	-2.92712
	-35.4895	58.3876	-8.15472	3.59527
	-51.9136	-34.7659	-30.2121	3.94105
	-41.6242	-75.7077	25.1445	-3.17931
	-44.4476	-66.9495	19.4859	-3.12146
	-54.6081	5.8002	-29.6663	3.18479
	-32.5928	-90.9863	12.4401	5.26383
	-46.4478	-62.5455	0.881208	3.48138
	-29.8133	0.860631	-44.2412	-3.45917
	-51.1221	-57.6571	36.5297	-2.94051
	-61.9149	-31.1152	20.9165	-4.56261
	-65.1355	-43.3506	-0.965511	3.72085
	-61.9938	-6.22198	-22.8656	4.33678
	-53.631	-17.2248	-27.6649	-2.87915
	-54.7032	-29.0959	-24.4179	-3.95485
	-12.3961	-93.0831	-12.8418	-3.9277
	-39.7827	-39.2309	-25.305	4.05868
	-56.902	-29.9602	-27.0647	-7.46819
	-43.4836	-0.889612	-41.4031	9.98982
	-54.295	27.0739	6.9384	3.79902
	-53.9474	14.7373	6.82783	2.84416
	-66.0244	-18.2215	0.799684	6.44506
	-57.4064	-11.3614	-16.5935	-3.5533
	-66.3679	-29.6562	1.76238	3.74494
	-63.2195	-48.6681	4.36632	3.25378
	-66.9741	-27.6765	-14.9688	3.70555
	-56.682	-23.3905	-29.7988	4.06451
	-51.9736	-52.313	29.7972	-2.708
	-40.4347	-70.9752	43.1343	3.11866
	-19.5251	-66.1125	53.9001	-4.86452
	-32.3673	-54.1608	66.0297	4.26788
	-45.8014	29.802	34.5237	4.32414
	-17.4172	-1.11027	-29.9871	-2.93843
	-4.67821	-101.261	8.17536	7.43321
	-44.2539	-67.294	7.69106	10.5289
	-3.78573	-2.99531	50.4436	12.6318
	-8.70881	23.2655	64.0196	-2.78281
	-52.2886	-22.8381	-7.00534	-3.64712
Covert low gamma/BHA	Xcoordinate	Ycoordinate	Zcoordinate	zscored modulation index difference
	50.1528	-75.8722	12.8401	4.80503
	42.3156	-62.429	11.2725	3.51612
	62.0671	-25.6179	27.4458	3.98831
	50.1683	-42.5764	-20.714	4.97947
	61.0152	-35.2039	-15.9261	3.37465
	42.613	-67.5009	20.5893	13.6009
	-36.8021	-31.8979	69.2929	4.71666
	-67.0079	-20.5141	-13.1814	-3.59128
	-35.2987	19.4588	-38.3416	-4.34622
	-58.4005	-9.83075	-5.57887	-3.75607
	44.7241	25.5506	26.1485	-3.26887
	53.8445	9.19108	25.9534	-4.54656
	53.6355	29.2654	17.553	-6.37435
	57.7673	27.8148	7.53264	-4.67676
	51.1772	37.3505	-7.80275	-4.32043
	16.2058	15.0653	19.9911	-3.05685
	62.5433	-20.6603	24.8279	-5.8301
	69.2562	-38.8305	-6.22449	-4.14269
	68.4702	-45.2675	0.538991	-3.6572
	59.6664	-44.1616	27.0135	-5.5978
	69.6282	-21.5033	-13.7159	-3.99657
	50.0064	-4.90291	-32.7767	3.81462
	22.2826	-12.9776	70.2956	6.53406
	21.4118	-3.85302	67.6914	11.0108
	-50.669	-13.5521	-27.2978	5.54069
	-51.8296	27.6534	16.2563	3.68804
Covert theta/beta	Xcoordinate	Ycoordinate	Zcoordinate	zscored modulation index difference
	47.2096	-78.1079	23.038	4.29163
	42.4434	-67.9018	47.7862	-5.80068
	36.1736	-51.6522	62.6642	-6.33137
	18.1604	-63.4352	64.3023	2.69493
	12.6298	-63.0837	66.5928	-3.67715
	9.16085	-52.0495	71.2701	7.27662
	42.3213	-67.1304	21.0858	4.62171
	48.3624	-62.5029	46.0645	-6.77588
	39.0242	-48.6605	57.3887	-6.19644
	18.8038	-40.4537	71.6871	3.88882
	42.3156	-62.429	11.2725	5.1562
	48.4253	-54.6704	33.0059	2.64218
	46.4022	-45.8061	39.8339	3.95825
	47.0297	-61.9173	8.06618	2.66442
	62.1927	-10.6585	39.689	7.15088
	57.7344	-10.9259	44.3396	3.90038
	67.8884	-7.11697	22.4316	15.4319
	42.723	13.4137	56.814	-3.10478
	64.3579	6.09947	20.8258	-2.83505
	5.3435	-52.5523	19.0746	6.49043
	4.14108	-44.9486	49.4333	7.17537
	32.7051	15.2673	-40.1666	2.61478
	44.0688	3.95978	-37.0715	7.26636
	51.8827	2.62292	-35.3374	5.51014
	60.8373	1.37737	-29.5358	5.90996
	56.8159	-3.34984	-13.4649	4.46281
	54.8738	-14.5426	-39.3084	12.191
	69.5826	-19.8423	-13.6862	4.82412
	50.1683	-42.5764	-20.714	14.1324
	56.0147	-47.8658	-23.033	3.20275
	60.3186	-47.8691	-22.1061	5.62734
	61.0152	-35.2039	-15.9261	5.9116
	69.402	-33.8731	8.7449	3.25632
	4.73599	-61.1912	35.5784	4.89253
	26.9106	-81.0008	40.383	-8.52137
	41.8103	-82.6259	29.2567	6.61345
	47.5623	-77.2529	23.4693	5.47896
	-38.6073	30.1854	38.0508	3.54177
	-55.0916	25.7351	13.2886	-4.60757
	-42.9858	-10.046	61.2502	7.09993
	-54.2641	-16.2556	53.766	4.25631
	-51.4945	11.7429	-0.265888	4.96883
	-39.1698	-48.3859	56.8406	5.97914
	-37.4905	-46.5833	61.305	-7.2349
	-32.1429	-56.1271	64.3248	-7.31028
	-25.7295	-59.4267	61.75	-6.17769
	-41.9671	41.4803	1.84803	3.22846
	-38.4283	46.8913	19.0568	-3.02446
	-64.6463	-13.7451	2.58211	-3.04132
	-62.9374	-10.0174	1.93696	-3.63807
	-62.0966	-7.19566	-0.455135	-2.99915
	-60.0157	2.47867	-5.80178	15.2434
	-54.8205	-21.6484	52.5051	4.68952
	-64.9545	-14.0748	1.23726	-3.25473
	-52.4087	-23.5792	-34.4089	-3.09924
	-56.7489	7.26451	-13.2068	4.87076
	-44.9371	28.2994	-14.9445	-3.34953
	49.7723	-26.9242	59.206	-3.48387
	62.1156	2.7347	34.4176	-3.62267
	61.6769	-22.9408	37.4936	-5.62925
	60.6346	9.35783	17.1567	-3.76179
	42.6667	50.4562	14.2174	-4.81607
	50.8073	-10.1134	-42.2519	6.38738
	58.2209	3.90741	-33.0009	-2.73616
	59.0718	5.59857	-30.4372	3.09665
	53.7306	5.79134	-26.1984	2.80731
	55.2806	7.60787	-20.6489	9.26666
	55.9108	12.0858	-17.7091	7.64391
	54.3885	-13.8114	-39.8587	4.3672
	54.7656	-11.1381	-40.1807	2.95425
	62.6215	0.0076105	-26.4578	2.76556
	62.2795	1.20287	-24.8888	4.00284
	58.0908	5.43238	-16.8201	11.2864
	58.3662	6.94487	-15.4717	9.07214
	57.8047	9.42101	-13.6355	13.2351
	59.9215	9.04591	-9.6682	3.06662
	67.5891	-10.2154	-17.7672	-4.08851
	68.6639	-8.52792	17.432	3.05106
	61.0433	-23.2743	25.3294	-2.77286
	62.4369	-41.2256	13.9735	-3.57184
	64.002	-42.1292	15.0109	-3.11852
	63.2103	-41.6573	27.0351	-4.80493
	52.2967	-11.3379	-41.4083	3.19515
	53.5846	-10.2681	-41.0713	3.55781
	59.9184	4.066	-25.5196	3.21354
	57.1409	5.51268	-19.064	16.4052
	57.7306	7.86676	-17.2463	14.4309
	56.7647	10.5042	-15.6542	9.29504
	56.3087	-14.7369	-38.5638	6.96771
	63.8574	-2.90431	-26.4453	3.40494
	62.066	4.03925	-8.67068	11.2268
	69.5826	-19.8423	-13.6862	4.93251
	68.6118	-32.3898	-14.5831	5.30413
	69.7935	-30.8279	-13.137	5.7073
	68.2002	-30.916	15.4121	-5.3666
	61.8714	-21.1256	27.5062	-4.03136
	69.5308	-42.72	-3.03382	-4.10225
	66.725	-37.5217	23.0986	-2.81371
	66.389	-40.6072	17.1752	-3.19096
	51.7753	8.13544	-27.3551	3.51498
	32.845	-47.1938	-19.9145	3.79199
	44.9543	-33.9159	-21.8005	-3.26135
	61.1627	-16.5503	-33.691	7.81416
	66.9241	-12.2457	-13.06	3.74666
	66.6963	-34.7759	5.25283	2.82716
	49.5113	0.498226	-33.6915	-2.67873
	50.0064	-4.90291	-32.7767	-7.81777
	59.7282	1.31127	-22.9299	-3.60598
	53.3269	6.83979	-37.197	3.71618
	64.7693	-5.9755	31.2892	2.96729
	45.5399	42.4586	-15.7103	4.13666
	51.9049	37.1798	-11.1021	-3.75275
	6.08537	40.0349	41.062	8.09137
	4.48113	54.3914	32.7417	-3.9683
	8.62706	55.0152	0.571063	-3.95788
	5.99249	41.1415	37.4602	4.83969
	22.2826	-12.9776	70.2956	3.26747
	25.7473	13.7415	-37.7402	2.77641
	37.2885	16.9437	-40.7535	3.72734
	-38.6039	25.4992	45.5295	4.88606
	-42.8905	41.2919	-5.72592	3.0182
	-45.5544	37.5633	6.11804	6.886
	-42.5817	21.8386	43.421	3.57015
	-52.603	31.3365	1.11747	3.41436
	-59.8545	7.32588	29.0237	5.65954
	-59.2485	0.442386	35.1151	2.88178
	-57.5898	-13.4712	43.3322	-5.26691
	-61.104	-14.8254	31.8628	4.52839
	-65.1395	-13.6235	19.2956	3.92388
	-60.0154	-18.8408	29.0091	9.74402
	-49.9789	5.0498	-35.4493	2.88611
	-49.3239	-36.0489	-0.583546	6.55703
	-52.1551	-42.4567	0.972433	5.18974
	-55.8301	-19.9559	-33.7659	5.66315
	-6.46867	1.47847	48.602	-3.58922
	-5.20308	33.6214	58.3752	3.5372
	-14.3313	34.542	53.1307	4.94567
	-4.613	49.8157	-11.5655	2.60707
	-27.8878	17.4532	-39.7676	-2.70935
	-20.4062	6.18165	-41.7934	-2.74695
	-28.7694	-0.831439	-41.3908	4.90574
	-43.8959	-65.6098	-15.0818	4.38537
	-35.0841	-48.3231	-22.0726	2.56007
	-51.9136	-34.7659	-30.2121	3.79163
	-36.7987	-82.4623	31.0617	-2.96989
	-41.6242	-75.7077	25.1445	2.73905
	-45.3708	-69.9122	22.015	3.77562
	-23.6857	-61.3692	60.5445	5.83208
	-32.5661	-55.5326	64.846	6.23403
	-44.8277	-24.569	64.643	2.62284
	-36.0569	-20.2159	-12.5574	-2.84335
	-44.2459	29.3314	-15.8464	8.77359
	-65.2452	-10.0884	14.8291	3.1595
	-55.0114	9.48609	-16.5919	4.26987
	-61.1429	-23.0835	-3.72483	4.16729
	-66.6909	-30.6263	3.86509	4.07043
	-64.8407	-40.0332	-3.42487	5.48299
	-8.47528	45.7964	50.2757	4.13279
	-25.3534	-62.7856	50.0406	2.98141
	-36.8872	-82.8478	30.5368	3.84679
	-17.0306	-5.39375	-31.6473	4.29921
	-44.5273	-42.9428	-16.8382	-3.05299
	-29.3448	-4.66584	-24.4993	-4.28964
	-52.5608	-31.9017	-7.94715	2.8094
	-43.8196	-29.3699	64.2474	-4.02473
	-31.6791	-54.9252	56.2009	3.32607
	-51.1221	-57.6571	36.5297	7.59364
	-45.7743	-62.3228	14.3593	10.6579
	-43.4208	-69.2764	12.964	5.34437
	-63.5475	-12.5885	29.7086	-3.12266
	-61.9149	-31.1152	20.9165	3.27706
	-61.5823	-56.9932	6.96279	17.5226
	-67.4818	-25.1619	-12.7257	9.78185
	-61.9938	-6.22198	-22.8656	-3.60853
	-63.874	-30.8474	-18.4475	9.85898
	-60.1722	-39.3	-14.2012	-3.88604
	-58.9728	-6.93413	-28.505	4.95784
	-53.631	-17.2248	-27.6649	5.86345
	-54.7032	-29.0959	-24.4179	-5.44118
	-57.6166	-51.525	-21.5514	8.14672
	-54.7947	-58.7134	-14.77	7.22127
	-47.3915	-64.1657	-5.93952	15.7832
	-8.26169	-86.4205	35.7384	3.06165
	-56.1537	-28.386	-31.7189	7.30749
	-56.902	-29.9602	-27.0647	8.17038
	-43.4836	-0.889612	-41.4031	5.84449
	-50.3002	-8.56756	-36.5074	14.8453
	-53.8036	-15.623	-30.6903	10.7795
	-47.8396	-8.84855	52.9918	3.22337
	-37.3216	40.8535	9.31525	-6.40526
	-47.4124	41.3373	-12.9737	6.233
	-49.9846	35.4963	-8.46035	3.97306
	-55.5629	8.27186	1.40613	-3.23128
	-64.3643	-29.4593	32.1482	4.20069
	-47.4857	17.7998	-22.2561	4.40967
	-51.4039	14.4668	-19.6754	7.10901
	-63.8794	-11.923	2.45017	10.228
	-66.0244	-18.2215	0.799684	16.0422
	-51.018	-7.25857	-16.4762	5.88553
	-66.3679	-29.6562	1.76238	13.1194
	-63.2195	-48.6681	4.36632	4.62541
	-39.5702	9.26794	-38.7049	4.48373
	-54.0761	1.70641	-33.6427	6.25036
	-62.9843	-18.6088	-21.3184	6.1464
	-56.682	-23.3905	-29.7988	6.95626
	-36.7987	-82.4623	31.0617	10.3078
	-43.2748	-67.4893	31.9102	4.73761
	-34.6087	-76.751	44.4418	3.191
	-60.5304	-35.3043	35.7945	5.98386
	-23.8392	-62.8042	53.2996	-2.52999
	-35.7763	-44.4401	43.8457	-3.93578
	-24.7826	-60.495	63.5777	5.09015
	-21.5899	-51.4607	63.107	10.9501
	-28.0109	-48.5022	66.2222	11.1579
	-42.7321	-25.0256	65.5819	-2.52181
	-35.9419	18.2612	55.5177	2.44631
	-17.6841	-20.3852	-26.7231	-2.70073
	-44.2585	-15.3522	-39.0933	3.40821
	-39.8052	-59.321	-21.6217	2.50803
	-1.91838	64.5097	-13.3687	3.20487
	-19.8125	62.1864	-14.6014	2.60298
	-57.3886	-53.8592	-9.64388	2.91159
	-5.19201	63.141	11.0773	-3.83218
	-3.78573	-2.99531	50.4436	-6.00187
	-52.2886	-22.8381	-7.00534	2.54256
	-43.4206	-32.4452	-3.98995	6.21824
	-48.9285	-31.9965	-5.09258	-6.1281
	-58.8653	-31.1099	-7.38427	-4.05818
	-48.6883	-35.9962	-1.65188	-5.30173
	-59.6227	-34.5919	-2.79892	-7.28915
Covert theta/gamma	Xcoordinate	Ycoordinate	Zcoordinate	zscored modulation index difference
	42.8046	-79.2004	16.0932	10.1493
	42.4434	-67.9018	47.7862	-11.966
	36.1736	-51.6522	62.6642	-13.4549
	18.1604	-63.4352	64.3023	2.83683
	42.3213	-67.1304	21.0858	2.70143
	48.3624	-62.5029	46.0645	-5.39185
	39.0242	-48.6605	57.3887	-8.31817
	37.8012	-43.6852	63.7274	6.37456
	42.3156	-62.429	11.2725	11.0523
	48.4253	-54.6704	33.0059	7.64323
	46.4022	-45.8061	39.8339	3.44363
	47.0297	-61.9173	8.06618	2.51413
	62.24	-31.5961	44.848	-2.65695
	56.3858	-32.9472	51.2469	-5.91863
	63.803	-24.5819	36.2354	-5.53419
	62.1927	-10.6585	39.689	-3.84761
	23.8844	-3.2939	61.6665	-2.86471
	67.8884	-7.11697	22.4316	13.6928
	42.723	13.4137	56.814	3.49169
	41.3469	20.6915	52.4909	3.5166
	5.3435	-52.5523	19.0746	5.0594
	4.14108	-44.9486	49.4333	3.39569
	55.9766	11.7381	-15.4938	3.84709
	54.8738	-14.5426	-39.3084	13.404
	58.4757	-15.6616	-28.6736	2.97023
	69.5826	-19.8423	-13.6862	8.31976
	67.3788	-21.236	-1.02824	2.89535
	50.1683	-42.5764	-20.714	3.62543
	56.0147	-47.8658	-23.033	7.54269
	60.3186	-47.8691	-22.1061	6.73286
	61.0152	-35.2039	-15.9261	3.93253
	47.5623	-77.2529	23.4693	5.50898
	46.9753	-51.7672	25.2231	11.8284
	-13.3885	50.9027	39.7627	3.0697
	-54.2641	-16.2556	53.766	3.89949
	-56.2645	10.2131	27.1891	4.25727
	-54.4034	26.6249	7.4027	4.82519
	-59.7131	8.45632	17.268	3.13541
	-30.7629	-55.9219	65.6758	-3.05222
	-50.4719	-51.2686	48.3404	-10.5937
	-37.4905	-46.5833	61.305	-13.36
	-32.1429	-56.1271	64.3248	-15.9903
	-25.7295	-59.4267	61.75	-4.68722
	0.0831447	-18.4377	38.6546	-2.75884
	-41.9671	41.4803	1.84803	4.68345
	-38.4283	46.8913	19.0568	-4.65843
	-48.1824	29.2283	12.8669	4.82584
	-65.3854	-15.6483	1.70097	3.3836
	-63.7293	-10.9295	11.0734	-4.56318
	-62.0966	-7.19566	-0.455135	-7.28523
	-60.0157	2.47867	-5.80178	12.682
	-51.9315	-24.4036	-34.1434	-3.29763
	-34.8598	4.49014	-40.8785	-3.48753
	-46.9697	-37.0211	47.3931	4.606
	49.7723	-26.9242	59.206	-4.49536
	47.414	-2.9062	55.1419	-5.23327
	60.3763	-36.1798	43.9501	-2.98105
	41.7336	47.6954	26.2154	-3.41292
	51.1772	37.3505	-7.80275	-3.45334
	34.4452	44.701	34.5572	-3.15445
	50.8073	-10.1134	-42.2519	-4.84396
	51.2391	-9.2046	-42.3417	3.67534
	55.2806	7.60787	-20.6489	5.51941
	55.9108	12.0858	-17.7091	11.9375
	62.2795	1.20287	-24.8888	3.57223
	58.0908	5.43238	-16.8201	10.5256
	58.3662	6.94487	-15.4717	7.26521
	57.8047	9.42101	-13.6355	14.9763
	58.9453	-14.1911	-34.4325	3.39787
	64.8916	-10.9992	-25.483	-3.43195
	67.4976	-10.373	-16.0776	-3.60666
	63.0147	2.80279	-6.98698	3.70988
	61.663	-15.1117	-24.7639	-2.80941
	69.9396	-23.6266	0.996358	-3.49398
	69.3407	-35.2518	-6.81613	3.71002
	68.7431	-34.9099	-4.23643	3.00446
	70.8561	-27.5116	3.8841	4.51743
	61.0433	-23.2743	25.3294	-3.22939
	65.9336	-49.9841	-2.46386	-8.68928
	67.2509	-48.9767	1.9236	-3.20764
	60.1573	3.5023	-29.5329	3.11896
	57.1409	5.51268	-19.064	8.59323
	57.7306	7.86676	-17.2463	11.8104
	56.7647	10.5042	-15.6542	14.785
	62.066	4.03925	-8.67068	7.28297
	61.2984	7.04505	-8.03277	4.61246
	69.4832	-24.0493	-14.8563	-3.19572
	70.4903	-27.2823	-12.3107	-3.22514
	68.737	-10.3657	19.7296	-3.89678
	70.5037	-21.6353	4.76034	2.85324
	68.7222	-37.3846	-7.58932	-2.93394
	62.4689	-43.2757	16.8149	-2.89734
	55.9666	-43.2421	30.4907	-3.08092
	61.1627	-16.5503	-33.691	11.1513
	66.9241	-12.2457	-13.06	7.22436
	37.5526	20.3075	52.6666	3.06523
	56.718	-32.0309	-29.7927	4.28737
	19.7211	21.847	-13.4107	3.41367
	-40.6774	49.0813	9.56059	-3.44852
	-42.8905	41.2919	-5.72592	4.0106
	-42.5817	21.8386	43.421	4.37769
	-59.8545	7.32588	29.0237	3.68214
	-52.1012	14.0889	2.17632	4.24344
	-61.104	-14.8254	31.8628	6.5751
	-65.1395	-13.6235	19.2956	11.0666
	-60.0154	-18.8408	29.0091	6.7146
	-59.9938	-32.3947	42.0223	-4.18728
	-58.0001	1.54954	-29.0115	3.29326
	-66.7762	-21.054	3.92779	5.49108
	-49.9789	5.0498	-35.4493	7.80699
	-64.8204	-15.1963	-18.131	2.59325
	-55.8301	-19.9559	-33.7659	4.08083
	-61.7863	-53.9366	6.72963	3.68343
	-14.3313	34.542	53.1307	3.85281
	-18.0906	65.619	10.1228	-3.60972
	-17.9013	49.7465	-16.1366	4.16483
	-24.7862	4.68522	-44.9525	3.60806
	-43.8959	-65.6098	-15.0818	6.32959
	-35.0841	-48.3231	-22.0726	2.69405
	-37.8535	-43.3854	-25.1373	-4.06522
	-36.7987	-82.4623	31.0617	-2.87851
	-41.6242	-75.7077	25.1445	6.93493
	-57.5245	-57.7096	8.96582	3.92314
	-63.3091	-51.8343	5.33674	5.09789
	-32.5661	-55.5326	64.846	2.76164
	-34.5557	-45.9145	62.5027	3.63552
	-44.8277	-24.569	64.643	5.17122
	-43.3864	-6.65226	-19.6377	-2.72538
	-49.3874	38.8342	0.0905865	3.17406
	-52.6598	12.7276	-14.0896	6.47923
	-48.8215	13.9869	-25.5252	8.90063
	-28.8997	-61.0989	44.7889	-2.89349
	-36.8872	-82.8478	30.5368	3.12122
	-39.0609	18.4545	-37.3965	9.93527
	-34.8133	-5.05066	-45.4471	4.4901
	-17.0306	-5.39375	-31.6473	4.32946
	-56.7863	-31.2803	-29.583	-4.19879
	-56.5004	-31.9171	-26.2228	2.94412
	-43.8196	-29.3699	64.2474	-3.43087
	-37.4936	-51.8079	57.7795	-8.64599
	-31.6791	-54.9252	56.2009	4.17211
	-34.5112	-38.2955	40.4821	3.77048
	-26.2584	-61.4078	48.8286	4.36417
	-54.5721	-50.7545	34.2382	5.47219
	-51.1221	-57.6571	36.5297	3.71453
	-52.4056	-26.7087	36.2635	-8.58232
	-45.7743	-62.3228	14.3593	5.97566
	-63.5475	-12.5885	29.7086	6.18986
	-61.5823	-56.9932	6.96279	6.30899
	-67.4818	-25.1619	-12.7257	3.22398
	-66.0882	-34.2455	-11.2064	8.71534
	-46.5029	-62.9923	0.533932	2.44426
	-61.9938	-6.22198	-22.8656	4.69298
	-63.874	-30.8474	-18.4475	3.95586
	-57.8922	-48.1395	-15.0101	3.52504
	-51.8699	-62.9804	-7.25476	3.74992
	-48.932	8.37016	-28.0304	4.05828
	-58.9728	-6.93413	-28.505	2.42947
	-54.7032	-29.0959	-24.4179	3.50968
	-56.8812	-43.317	-21.5751	5.19234
	-57.6166	-51.525	-21.5514	2.8586
	-54.7947	-58.7134	-14.77	4.65927
	-47.3915	-64.1657	-5.93952	8.13558
	-39.7827	-39.2309	-25.305	4.88978
	-56.7274	-51.7187	-22.0225	2.70298
	-30.5599	-6.98364	-38.7683	-4.40564
	-56.902	-29.9602	-27.0647	3.54
	-31.1536	-0.463115	-45.2282	2.81143
	-43.4836	-0.889612	-41.4031	8.2129
	-50.3002	-8.56756	-36.5074	17.4943
	-53.8036	-15.623	-30.6903	10.4015
	-41.1427	19	-34.7758	-2.53462
	-46.2986	40.1961	2.34668	-3.98422
	-25.7824	48.7607	13.9352	-7.4669
	-42.3482	-13.2833	62.6318	-3.10261
	-37.3216	40.8535	9.31525	-4.66589
	-35.1078	37.2404	12.461	-2.58559
	-65.1337	-11.6238	23.2987	-3.02487
	-51.4039	14.4668	-19.6754	6.35499
	-63.8794	-11.923	2.45017	5.34887
	-66.0244	-18.2215	0.799684	25.5515
	-51.018	-7.25857	-16.4762	6.82501
	-57.4064	-11.3614	-16.5935	2.73239
	-66.3679	-29.6562	1.76238	19.8429
	-63.2195	-48.6681	4.36632	7.40691
	-62.9843	-18.6088	-21.3184	-2.45231
	-56.682	-23.3905	-29.7988	7.40634
	-36.7987	-82.4623	31.0617	9.31043
	-43.2748	-67.4893	31.9102	4.93635
	-34.6087	-76.751	44.4418	7.99841
	-40.4347	-70.9752	43.1343	3.09758
	-58.1575	-45.2527	39.3402	-2.58933
	-35.7763	-44.4401	43.8457	-3.12625
	-24.7826	-60.495	63.5777	3.8305
	-32.3673	-54.1608	66.0297	-2.445
	-21.5899	-51.4607	63.107	11.1234
	-28.0109	-48.5022	66.2222	11.5058
	-42.7321	-25.0256	65.5819	-5.08883
	-42.562	-7.61126	62.3262	-2.66867
	-37.6855	8.14175	59.691	2.48158
	-35.9419	18.2612	55.5177	-3.56882
	-36.7424	42.6286	14.7194	-2.98319
	-30.1717	6.64424	-43.0568	4.43669
	-31.8482	8.95278	-40.2372	4.60118
	-55.2716	-45.7043	-24.1449	3.90302
	-21.1194	33.3393	-19.676	-2.47924
	-45.7876	-82.6895	6.67496	-3.00973
	-44.2539	-67.294	7.69106	7.12721
	-57.3886	-53.8592	-9.64388	-4.4924
	-3.78573	-2.99531	50.4436	-8.86217
	-48.8751	-25.0677	-4.77688	6.75177
	-43.4206	-32.4452	-3.98995	-5.05875
	-48.9285	-31.9965	-5.09258	-3.17305
	-44.3725	-36.0397	-1.99754	-5.48308
	-48.6883	-35.9962	-1.65188	-2.85929
	-54.1644	-36.4488	-2.27802	2.40131
	-59.6227	-34.5919	-2.79892	6.30715
Covert low beta/gamma	Xcoordinate	Ycoordinate	Zcoordinate	zscored modulation index difference
	42.8046	-79.2004	16.0932	-2.93248
	47.2096	-78.1079	23.038	-2.67988
	9.16085	-52.0495	71.2701	3.67583
	57.1493	-42.35	38.3663	9.5145
	54.5403	-41.6274	47.574	6.47474
	52.9976	-37.9279	49.2013	-5.74002
	40.1349	-18.856	66.2789	2.91093
	40.8567	-13.0018	67.7275	-3.97742
	63.803	-24.5819	36.2354	-5.55981
	62.1927	-10.6585	39.689	8.97605
	57.5059	2.06108	43.0793	2.69164
	19.4774	40.2931	46.4212	4.76836
	54.8738	-14.5426	-39.3084	4.79139
	67.3788	-21.236	-1.02824	-2.79707
	36.1029	-44.7866	-21.929	2.93057
	56.0147	-47.8658	-23.033	-3.69971
	60.3186	-47.8691	-22.1061	5.21333
	61.0152	-35.2039	-15.9261	4.06352
	41.8103	-82.6259	29.2567	2.89972
	-46.7864	-21.9341	63.115	-3.21862
	-32.1429	-56.1271	64.3248	-3.42465
	-29.2968	-47.843	66.5188	-3.28575
	-62.9374	-10.0174	1.93696	-4.87565
	-51.8004	11.8743	-21.631	-3.27638
	-55.7906	-43.8402	-24.0004	-5.09829
	61.8162	-26.0138	45.9494	-3.86743
	53.8445	9.19108	25.9534	-6.27054
	34.4452	44.701	34.5572	-6.1369
	58.2209	3.90741	-33.0009	3.22142
	54.3885	-13.8114	-39.8587	-3.0243
	57.8047	9.42101	-13.6355	7.67303
	67.4976	-10.373	-16.0776	-3.1487
	68.0401	-10.8547	-1.01088	-3.44188
	70.8561	-27.5116	3.8841	-2.92066
	65.9336	-49.9841	-2.46386	-3.17144
	65.8653	-37.5089	10.0602	-5.85035
	64.002	-42.1292	15.0109	-3.89968
	60.0362	2.61571	-30.4798	3.33373
	57.7306	7.86676	-17.2463	5.12451
	56.7647	10.5042	-15.6542	9.20225
	62.066	4.03925	-8.67068	9.55437
	61.2984	7.04505	-8.03277	-3.88904
	67.7651	-12.7365	5.69093	-3.91865
	68.7222	-37.3846	-7.58932	-3.48112
	70.4237	-29.2505	8.59486	-3.04958
	67.8819	-45.64	1.83217	-5.69777
	56.4826	-43.7446	29.6569	-4.36812
	-20.4766	9.79903	-40.0047	-4.06351
	55.5379	-9.58732	-39.008	-5.12367
	61.1627	-16.5503	-33.691	3.688
	50.0064	-4.90291	-32.7767	4.04553
	69.0703	-33.6697	14.6981	-2.85397
	47.3117	29.1838	-15.2244	4.15074
	51.2477	8.79429	13.5172	-3.96302
	60.2857	3.36821	37.7071	-3.93577
	43.4952	42.6421	-3.51702	-3.23445
	12.7941	53.705	38.4036	-3.68476
	18.3909	-20.4921	75.2186	-5.41753
	-44.8277	-24.569	64.643	5.64539
	-37.5503	32.2265	15.4049	3.47553
	-45.1882	25.5233	21.7789	3.42729
	-56.5287	-26.013	-19.2031	-4.19645
	-41.9853	-9.80391	-43.4108	4.26891
	-51.1221	-57.6571	36.5297	4.41374
	-63.5475	-12.5885	29.7086	-4.99901
	-61.9149	-31.1152	20.9165	-4.22479
	-65.1355	-43.3506	-0.965511	5.32067
	-61.5823	-56.9932	6.96279	3.97111
	-66.0882	-34.2455	-11.2064	4.12623
	-63.874	-30.8474	-18.4475	6.40194
	-43.4836	-0.889612	-41.4031	8.18806
	-63.8794	-11.923	2.45017	4.66525
	-66.0244	-18.2215	0.799684	6.26591
	-49.9364	-5.65104	-31.8283	2.96044
	-56.682	-23.3905	-29.7988	6.02002
	-36.7798	-34.1328	39.0183	5.90189
	-55.8677	-40.1043	-22.8918	3.43417
	-44.2539	-67.294	7.69106	-4.79414
	-8.68892	63.7707	26.1753	-3.67701

## Sheet: Figure 4
Overt theta band	Xcoordinate	Ycoordinate	Zcoordinate	Averagecorrelation
	-44.3873	27.9414	-15.0952	0.188932
	-43.866	25.9964	-13.1791	0.200225
	-52.2364	11.4086	1.16835	0.208871
	-56.4458	8.10853	8.51873	0.1872
	-65.3854	-15.6483	1.70097	0.190134
	-64.3614	-43.2169	0.245195	0.197149
	-64.8197	-12.89	23.9267	0.244441
	-61.2106	-7.98212	-18.3594	0.200001
	-51.9315	-24.4036	-34.1434	0.201084
	-35.2987	19.4588	-38.3416	0.189957
	-34.8598	4.49014	-40.8785	0.18748
	-14.6544	-9.61125	70.7709	0.19217
	52.9371	-21.8594	52.2222	0.194878
	59.6315	-14.2532	43.3777	0.243575
	61.2517	-7.94367	37.6295	0.247679
	61.6769	-22.9408	37.4936	0.229921
	53.6355	29.2654	17.553	0.18862
	52.3037	22.6551	22.0251	0.234293
	57.7673	27.8148	7.53264	0.214511
	6.3192	68.2404	-5.44391	0.185683
	23.6721	67.1029	4.40392	0.200702
	34.4452	44.701	34.5572	0.192601
	32.2206	50.0833	35.3681	0.190067
	7.0529	62.0986	7.57742	0.185061
	10.2042	68.3678	15.5352	0.188592
	59.6647	6.78572	-12.6165	0.215571
	64.938	-1.24789	-5.46026	0.195635
	-60.3908	-23.8266	25.448	0.208692
	-65.5438	-24.2913	-1.32429	0.196263
	-66.5754	-24.4227	-16.4555	0.220438
	-56.4166	-34.1104	-17.6874	0.253418
	-63.7451	-16.8226	-22.7889	0.218809
	-56.8057	-30.7274	-18.0835	0.255705
	-63.3497	-12.4782	-21.5723	0.208556
	-50.547	-39.0733	-29.3081	0.197498
	-62.164	-6.68909	-22.1689	0.192711
	-52.4087	-23.5792	-34.4089	0.246536
	-60.1025	-6.36524	-27.6292	0.214872
	-33.9794	-25.1477	-23.2407	0.224587
	-65.0677	-12.5283	14.3702	0.194901
	-59.2255	0.772055	12.0592	0.241876
	-52.5092	10.4165	-0.177507	0.239533
	50.8073	-10.1134	-42.2519	0.214344
	57.9692	6.85906	-26.9832	0.247873
	53.7306	5.79134	-26.1984	0.215741
	55.2806	7.60787	-20.6489	0.253401
	61.5183	-1.73029	-29.6401	0.249352
	62.3155	-0.793742	-27.8978	0.23042
	62.6215	0.0076105	-26.4578	0.25101
	62.3046	4.77581	-6.7287	0.232874
	63.0711	-30.5718	-17.7713	0.247043
	66.153	-27.5603	-17.9652	0.241973
	66.6958	-31.7476	-16.3385	0.26026
	68.9876	-16.0751	1.26638	0.220662
	69.4039	-14.9277	2.47841	0.236106
	68.6639	-8.52792	17.432	0.269145
	70.034	-19.4005	4.28521	0.224182
	70.6664	-27.1869	6.30877	0.217202
	69.8886	-32.8762	8.28377	0.255392
	69.9907	-32.7192	11.3413	0.278836
	69.1952	-32.3962	13.983	0.274622
	65.8479	-38.3612	11.5713	0.240768
	68.4876	-37.479	16.1149	0.226154
	63.9214	-42.6509	16.8544	0.224614
	57.3267	-44.8021	27.8643	0.222231
	59.225	1.5922	-32.2965	0.268727
	59.9184	4.066	-25.5196	0.218207
	60.833	-5.67516	-29.9077	0.223459
	59.1002	8.51272	-11.9904	0.225102
	62.066	4.03925	-8.67068	0.251138
	61.2984	7.04505	-8.03277	0.263324
	64.5452	0.658062	-4.8303	0.23798
	63.8951	2.50879	-4.67713	0.239546
	67.4975	-22.1213	-18.0445	0.221063
	66.9034	-6.50384	-1.99518	0.219257
	65.9616	-31.836	-16.7359	0.23051
	67.9122	-28.4456	-16.7093	0.217212
	68.2572	-10.0226	1.39945	0.21452
	66.8762	-8.25277	3.08821	0.284295
	69.7317	-19.569	2.16748	0.213372
	70.5037	-21.6353	4.76034	0.242001
	64.5864	-18.408	25.2956	0.242827
	70.4237	-29.2505	8.59486	0.229254
	70.1961	-29.8877	10.7116	0.234234
	68.5491	-30.3374	14.5399	0.246726
	61.8714	-21.1256	27.5062	0.220375
	68.5451	-36.1476	11.4341	0.253162
	64.9802	-39.36	12.6204	0.21754
	66.389	-40.6072	17.1752	0.237521
	64.3554	-40.8597	25.8375	0.233753
	62.4689	-43.2757	16.8149	0.225021
	56.4826	-43.7446	29.6569	0.24632
	53.2775	15.4332	-20.9976	0.234926
	51.7753	8.13544	-27.3551	0.227486
	38.7389	-6.18926	-45.2338	0.237975
	42.1252	-9.41243	-41.4278	0.230167
	-41.2811	45.0566	-4.91207	0.215748
	-51.6854	-50.2925	45.2018	0.23051
	-46.6096	-40.062	46.6666	0.22444
	-51.2468	-20.5867	57.3801	0.262418
	-44.4774	-6.49706	56.1507	0.223609
	-32.1429	-56.1271	64.3248	0.238524
	-29.2968	-47.843	66.5188	0.247863
	-26.5167	-29.6619	72.9648	0.231182
	-4.87222	-46.9451	46.2425	0.237002
	-4.45905	-48.3254	33.6876	0.223214
	0.848953	-38.1955	23.0823	0.276161
	36.1736	-51.6522	62.6642	0.264012
	48.3624	-62.5029	46.0645	0.227741
	39.0242	-48.6605	57.3887	0.262027
	37.8012	-43.6852	63.7274	0.279525
	46.4022	-45.8061	39.8339	0.271435
	40.1859	-34.5552	65.9495	0.281321
	62.24	-31.5961	44.848	0.231761
	63.803	-24.5819	36.2354	0.25226
	62.1927	-10.6585	39.689	0.276528
	68.8444	-15.4991	5.69302	0.26447
	66.2956	-17.8694	21.6608	0.243333
	67.8884	-7.11697	22.4316	0.259729
	62.4933	-4.77925	30.0447	0.226284
	42.723	13.4137	56.814	0.227009
	59.6624	-5.9105	8.63084	0.227464
	2.22275	-49.0799	27.4014	0.227217
	9.66373	-46.2521	59.0713	0.227361
	25.3268	4.69988	68.0572	0.268202
	63.5732	2.91885	-5.30321	0.298563
	56.8159	-3.34984	-13.4649	0.234482
	56.0147	-47.8658	-23.033	0.280826
	23.1493	-78.4074	47.0007	0.237308
	41.8103	-82.6259	29.2567	0.249485
	46.9753	-51.7672	25.2231	0.244507
	-40.5238	9.58256	46.4992	0.241014
	-43.5515	21.5559	40.6977	0.236209
	-39.8937	9.77682	42.9307	0.238125
	-45.1925	17.9711	26	0.246178
	-54.1328	9.69265	30.0642	0.25397
	-54.6161	1.21005	39.8595	0.25503
	-57.6261	9.54988	29.6818	0.252744
	-58.3304	7.58707	32.9669	0.246935
	-60.1734	7.69246	27.351	0.239945
	-60.0004	5.14355	31.921	0.237583
	-61.4903	-6.16979	31.6617	0.263718
	-53.5812	30.1297	8.62117	0.254554
	-64.2798	-7.09136	22.9026	0.259149
	-55.0916	25.7351	13.2886	0.235909
	-55.1246	23.8598	19.1269	0.25041
	-60.5837	5.15762	14.6337	0.253928
	-61.1092	2.2841	17.5966	0.239392
	-65.3324	-10.542	18.6011	0.226355
	-54.7323	-0.0366677	44.8616	0.303387
	-58.8079	5.86323	5.5777	0.247222
	-59.19	0.66279	11.4465	0.228476
	-58.1357	5.96513	-6.22367	0.295304
	-61.2571	-1.72474	-2.11523	0.255693
	-11.8956	28.5811	3.90643	0.228478
	-12.0494	28.7364	6.08813	0.229407
	-12.2033	28.8918	8.26981	0.231857
	-12.6692	29.5678	11.1322	0.238325
	-13.1352	30.2438	13.9946	0.239522
	-13.6012	30.9199	16.857	0.247173
	-14.0671	31.5959	19.7194	0.246615
	-14.5724	26.9387	-3.61133	0.230825
	-14.7248	28.2279	-1.36063	0.228055
	-14.8772	29.517	0.890209	0.232541
	-15.0296	30.8061	3.14091	0.235115
	-15.1821	32.0953	5.39161	0.23258
	-15.3345	33.3844	7.64245	0.232938
	-15.4869	34.6736	9.89315	0.235331
	-15.6322	35.1788	11.9818	0.239636
	-7.06732	59.7013	35.4246	0.197171
	-12.2497	46.6057	45.9197	0.221253
	-27.7655	22.6226	43.4196	0.190949
	-32.7601	1.3858	55.6991	0.200911
	-33.2953	33.1929	36.6977	0.204181
	-35.8865	44.4524	27.4938	0.188002
	-38.5873	10.7565	36.8285	0.206214
	-39.4584	1.1752	34.061	0.242342
	-62.2191	-9.26378	35.3751	0.205322
	-40.121	42.5339	18.1962	0.203377
	-41.4114	35.5655	18.6128	0.203993
	-41.9767	30.6045	20.1467	0.210472
	-56.2645	10.2131	27.1891	0.213041
	-64.7482	-15.255	18.6008	0.192845
	-65.2296	-14.9391	1.05961	0.208024
	-50.1023	35.8644	-9.40056	0.195824
	-59.1101	2.33687	7.99099	0.198956
	-63.0658	-11.5707	-2.38985	0.190806
	-39.8913	-32.5866	66.0831	0.195762
	-59.5956	-26.6939	34.8143	0.25463
	-63.912	-27.0007	29.7226	0.245431
	-30.7629	-55.9219	65.6758	0.1866
	-59.9884	-27.7098	38.5597	0.186521
	-64.3412	-31.7659	31.8185	0.185323
	-21.7485	4.74399	64.9015	0.185665
	-13.2234	18.691	26.2686	0.23187
	-15.7389	22.5538	29.453	0.204919
	-18.2544	26.4167	32.6373	0.218216
	-20.7698	30.2794	35.8215	0.219146
	-21.9682	21.3889	47.8383	0.218427
	-49.673	3.41848	-0.368017	0.238998
	-51.8787	-0.982496	2.41139	0.246015
	-55.8711	-9.74499	7.65423	0.205975
	-57.6578	-14.1065	10.1176	0.188267
	-59.4445	-18.468	12.581	0.206307
	-63.2195	-48.6681	4.36632	0.290475
	-47.8577	-28.4613	57.2772	0.200792
	69.7311	-22.3731	-13.6816	0.180903
	69.0703	-33.6697	14.6981	0.284205
	68.3264	-10.3887	1.88189	0.1664
	62.5623	8.47685	29.4422	0.156862
	53.0115	-4.58016	51.9957	0.162069
	54.4834	35.978	3.03554	0.278421
	28.2639	51.0581	33.283	0.191824
	18.3909	-20.4921	75.2186	0.193741
	42.8444	-58.4893	-20.4652	0.186822
	43.8232	-52.4041	-21.7352	0.173685
	-59.2485	0.442386	35.1151	0.211929
	-61.104	-14.8254	31.8628	0.255612
	-63.4802	-7.08537	11.526	0.159975
	-65.1395	-13.6235	19.2956	0.219764
	-60.0154	-18.8408	29.0091	0.152363
	-65.7034	-16.9078	0.839471	0.202511
	-61.3489	-8.58065	-24.9778	0.144905
	-18.0506	-7.15376	-24.377	0.188993
	-20.7249	5.53356	-42.2879	0.222998
	-27.8878	17.4532	-39.7676	0.144376
	-22.1017	-86.7019	30.6707	0.160594
	-36.7987	-82.4623	31.0617	0.155681
	-3.19919	-87.3599	32.8752	0.17437
	-7.98055	-85.1189	37.7676	0.190687
	-14.3507	-69.0028	58.7897	0.152783
	-40.1301	-33.7189	63.677	0.16018
	-6.61349	14.6949	-4.41643	0.175059
	-26.9297	-24.7645	-8.8636	0.194034
	-18.5745	-14.3246	-10.7381	0.174758
	-28.7517	-10.8462	-14.3746	0.146842
	-37.5503	32.2265	15.4049	0.165303
	-59.8898	-10.4952	39.4547	0.180735
	-55.0114	9.48609	-16.5919	0.145707
	-33.3446	32.2292	41.5029	0.156259
	-28.8997	-61.0989	44.7889	0.183567
	-42.3269	-77.2874	-3.72187	0.159839
	-28.1917	2.37719	-44.7067	0.169853
	-16.6757	-11.0056	-23.2995	0.155507
	-16.6845	-14.861	-29.6427	0.15782
	-18.26	-20.2386	-20.8724	0.180708
	-21.0084	-6.22348	-24.4439	0.150692
	-19.326	-47.8169	-12.6817	0.202036
	-54.5721	-50.7545	34.2382	0.169092
	-66.0882	-34.2455	-11.2064	0.161511
	-51.0536	8.07332	-22.7817	0.152348
	-54.7947	-58.7134	-14.77	0.164664
	-9.51858	-101.357	11.698	0.15363
	-30.1838	-90.8049	-4.6918	0.163942
	-30.6249	-85.0009	-18.469	0.14504
	-25.414	15.8069	-39.8868	0.146603
	-43.5455	50.1573	-5.98092	0.147597
Overt low beta band	Xcoordinate	Ycoordinate	Zcoordinate	Averagecorrelation
	-46.0517	36.4983	9.74892	0.222593
	-44.3718	32.8052	32.0556	0.185175
	-63.3652	-15.2365	25.6811	0.240228
	-65.3854	-15.6483	1.70097	0.214895
	-64.8197	-12.89	23.9267	0.191563
	-56.188	-12.403	-8.91222	0.184358
	-46.9633	-3.79073	-34.6338	0.2027
	-35.2987	19.4588	-38.3416	0.212636
	-56.7525	-14.6708	44.6243	0.217686
	-58.0694	-11.5229	41.8298	0.24154
	-55.0828	-3.78312	30.3681	0.220712
	52.9337	-41.7647	46.662	0.194947
	61.8162	-26.0138	45.9494	0.193725
	60.3763	-36.1798	43.9501	0.198943
	49.7394	29.9769	24.0268	0.194625
	63.4487	5.91646	27.808	0.23912
	62.6938	-27.8058	31.2782	0.256967
	60.6346	9.35783	17.1567	0.232779
	57.7673	27.8148	7.53264	0.192311
	59.7617	8.90616	9.6165	0.219685
	57.571	13.6975	7.02097	0.184407
	65.2249	-0.89939	-4.3898	0.228024
	13.9654	68.4715	-4.30353	0.246133
	16.2058	15.0653	19.9911	0.215753
	36.2814	32.2373	32.957	0.179024
	36.6698	39.3186	33.7463	0.185145
	47.0132	20.1984	-21.55	0.213571
	56.1038	11.3177	-14.2716	0.197172
	57.42	4.80594	-33.6839	0.183999
	-66.6792	-37.607	12.0667	0.192949
	-65.714	-41.3246	11.383	0.193344
	-64.4395	-13.9005	3.3403	0.247337
	-66.3679	-29.6562	1.76238	0.197994
	-64.688	-39.6176	-4.0023	0.194186
	-64.9545	-14.0748	1.23726	0.186119
	-66.0244	-18.2215	0.799684	0.192604
	-65.5438	-24.2913	-1.32429	0.202756
	-66.819	-21.6722	-11.5459	0.210391
	-65.0268	-37.4598	-8.38939	0.195911
	-56.4166	-34.1104	-17.6874	0.209443
	-65.1901	-14.6617	-15.3462	0.1963
	-56.8057	-30.7274	-18.0835	0.18782
	-53.1088	-30.1096	-31.7223	0.289735
	-47.6961	-34.3363	-27.9994	0.251406
	-33.9794	-25.1477	-23.2407	0.296643
	-56.7489	7.26451	-13.2068	0.237033
	-61.4375	6.17561	22.4557	0.20032
	-55.2622	16.7505	21.5415	0.187119
	58.2209	3.90741	-33.0009	0.270851
	59.0718	5.59857	-30.4372	0.225914
	59.3116	5.99883	-28.6374	0.252966
	57.9692	6.85906	-26.9832	0.23141
	53.7306	5.79134	-26.1984	0.232002
	59.9215	9.04591	-9.6682	0.264203
	63.0711	-30.5718	-17.7713	0.219475
	66.153	-27.5603	-17.9652	0.252113
	69.0374	-21.3192	-15.6845	0.234324
	67.6116	-8.27324	-0.36994	0.271791
	67.0049	-6.54224	1.16104	0.270441
	69.2282	-27.406	-15.0686	0.277192
	69.9905	-22.4725	-12.7238	0.286145
	68.9876	-16.0751	1.26638	0.220329
	70.3202	-22.3557	1.9001	0.216284
	70.034	-19.4005	4.28521	0.327353
	69.0756	-16.3191	5.54287	0.297029
	68.4069	-15.0793	6.20707	0.22418
	70.6664	-27.1869	6.30877	0.216827
	69.0482	-21.665	7.51063	0.221464
	69.9134	-32.6747	7.67031	0.254792
	69.8886	-32.8762	8.28377	0.245275
	68.4702	-45.2675	0.538991	0.279837
	67.5535	-47.3394	2.13195	0.217153
	47.5324	-51.7747	19.616	0.308178
	46.898	-51.8223	20.4869	0.228381
	46.6947	-52.1121	21.4178	0.233695
	46.4237	-52.2976	22.4625	0.241329
	60.6925	3.54449	-27.0417	0.229611
	59.9184	4.066	-25.5196	0.228753
	61.2984	7.04505	-8.03277	0.213223
	67.6244	-11.099	-16.8058	0.217576
	66.9034	-6.50384	-1.99518	0.24168
	68.2572	-10.0226	1.39945	0.216579
	66.8762	-8.25277	3.08821	0.221949
	69.7935	-30.8279	-13.137	0.216977
	69.3441	-22.0557	0.684255	0.277594
	69.2322	-15.4717	4.74735	0.249449
	68.8177	-14.2472	5.26395	0.266896
	68.737	-10.3657	19.7296	0.215369
	70.9512	-23.6198	4.17474	0.237603
	70.5037	-21.6353	4.76034	0.226715
	68.5426	-18.7061	7.21965	0.251968
	69.018	-36.5285	-3.44516	0.215195
	70.6076	-29.7652	5.2439	0.24527
	70.4237	-29.2505	8.59486	0.234786
	68.1302	-35.5588	9.07787	0.229859
	68.1105	-46.3373	1.36391	0.257132
	67.3325	-47.4279	2.83576	0.248391
	46.655	-51.58	20.2993	0.26366
	61.7101	-41.8944	14.725	0.211362
	55.9666	-43.2421	30.4907	0.21216
	44.9543	-33.9159	-21.8005	0.269234
	-50.1029	37.1667	-3.97816	0.234259
	-46.6096	-40.062	46.6666	0.245595
	-46.7864	-21.9341	63.115	0.244325
	-42.0472	-8.13347	63.2545	0.223334
	-26.5167	-29.6619	72.9648	0.250912
	-30.2479	-18.3647	73.0352	0.23374
	-14.6593	-8.51238	71.9552	0.220224
	-0.456544	-10.7122	33.6184	0.241103
	-4.87222	-46.9451	46.2425	0.236275
	-4.45905	-48.3254	33.6876	0.237869
	47.2096	-78.1079	23.038	0.258168
	36.1736	-51.6522	62.6642	0.236625
	50.1528	-75.8722	12.8401	0.241151
	42.3213	-67.1304	21.0858	0.227434
	24.7014	-43.8828	64.3943	0.231226
	56.3858	-32.9472	51.2469	0.236115
	62.4933	-4.77925	30.0447	0.23516
	25.4848	9.42591	61.7155	0.241816
	66.8324	-7.1993	-2.53764	0.281331
	65.2889	-2.66919	11.6871	0.272514
	42.2683	23.6281	43.0904	0.294849
	5.3435	-52.5523	19.0746	0.248071
	19.4774	40.2931	46.4212	0.228432
	19.4758	23.195	59.1598	0.235725
	20.6637	8.90576	66.1484	0.235282
	59.3741	-6.80693	8.78892	0.263563
	66.9599	-16.4846	23.1014	0.246657
	60.8373	1.37737	-29.5358	0.253766
	56.8159	-3.34984	-13.4649	0.286357
	66.849	-9.40432	-2.82353	0.247806
	66.7794	-14.3125	7.06249	0.247321
	54.8738	-14.5426	-39.3084	0.258055
	47.5623	-77.2529	23.4693	0.263184
	42.613	-67.5009	20.5893	0.246242
	-40.5789	28.7169	18.4313	0.256828
	-35.245	32.5987	33.8826	0.27497
	-17.0995	9.6722	67.927	0.252167
	-41.3856	6.37604	50.2324	0.231923
	-42.3127	46.1089	-14.31	0.231079
	-58.8079	5.86323	5.5777	0.231847
	-63.226	-13.6335	12.5058	0.233791
	-27.6815	43.7944	-14.0823	0.241583
	-58.1357	5.96513	-6.22367	0.234904
	-61.2571	-1.72474	-2.11523	0.327043
	-65.7034	-16.9078	0.839471	0.273885
	-13.1352	30.2438	13.9946	0.228428
	-7.06732	59.7013	35.4246	0.2174
	-13.3885	50.9027	39.7627	0.222991
	-27.7655	22.6226	43.4196	0.201611
	-37.7582	10.46	59.2458	0.205478
	-32.7601	1.3858	55.6991	0.186213
	-23.4606	52.7712	8.35454	0.19846
	-38.5873	10.7565	36.8285	0.203485
	-39.4584	1.1752	34.061	0.191348
	-62.2191	-9.26378	35.3751	0.261021
	-40.121	42.5339	18.1962	0.196387
	-64.7482	-15.255	18.6008	0.208299
	-54.4034	26.6249	7.4027	0.201871
	-59.7131	8.45632	17.268	0.209676
	-65.2296	-14.9391	1.05961	0.203548
	-50.1023	35.8644	-9.40056	0.184109
	-59.5956	-26.6939	34.8143	0.190712
	-39.1698	-48.3859	56.8406	0.217091
	-52.8317	-46.5658	48.9828	0.196852
	-12.3924	36.8365	52.7873	0.235755
	-4.61763	17.6248	54.7189	0.223703
	-2.68661	28.0699	54.5027	0.232217
	-15.7389	22.5538	29.453	0.243885
	-18.2544	26.4167	32.6373	0.229636
	-21.9682	21.3889	47.8383	0.188622
	-36.7987	-82.4623	31.0617	0.206097
	-55.2716	-45.7043	-24.1449	0.232575
	-3.37124	27.6978	-26.755	0.266236
	69.0703	-33.6697	14.6981	0.152034
	54.3445	20.6006	12.1303	0.15413
	55.3326	9.77168	5.6674	0.15079
	53.3733	10.3472	32.7212	0.148878
	54.4834	35.978	3.03554	0.172175
	4.48113	54.3914	32.7417	0.144451
	9.83179	67.976	17.7398	0.162016
	20.2346	64.3398	7.02336	0.165633
	19.3605	50.4605	36.2198	0.151107
	-37.898	54.1044	9.2085	0.198796
	-57.5898	-13.4712	43.3322	0.150801
	-61.104	-14.8254	31.8628	0.240777
	-57.3241	7.29256	-7.46217	0.220625
	-5.20308	33.6214	58.3752	0.142275
	-14.3313	34.542	53.1307	0.162639
	-20.4062	6.18165	-41.7934	0.173414
	-22.1017	-86.7019	30.6707	0.17694
	-41.2718	30.1926	-10.5713	0.163323
	-17.6611	-31.3914	-4.87618	0.146334
	-13.9499	-16.279	-10.0867	0.191856
	-66.6909	-30.6263	3.86509	0.191209
	-9.57459	49.7354	-25.8977	0.151986
	-21.2187	41.7176	-17.2232	0.158156
	-25.3534	-62.7856	50.0406	0.145102
	-21.8797	-85.3385	15.9489	0.162694
	-34.8133	-5.05066	-45.4471	0.172916
	-39.917	-34.4869	60.9473	0.153261
	-31.6791	-54.9252	56.2009	0.2264
	-49.9517	-23.7627	37.6765	0.154152
	-53.1436	-9.32399	26.9826	0.13678
	-61.9149	-31.1152	20.9165	0.199305
	-66.0882	-34.2455	-11.2064	0.161043
	-58.9728	-6.93413	-28.505	0.139877
	-0.385603	-85.3251	12.0524	0.148623
	-26.8238	-98.3356	-3.20307	0.155938
	-55.7625	-41.6256	-25.467	0.142032
	-53.8036	-15.623	-30.6903	0.144652
	-40.0121	15.0907	36.1266	0.156784
	-47.3674	25.7491	37.1185	0.209429
	-23.5616	49.0868	36.121	0.146935
	-5.82428	65.7149	22.4985	0.162172
	-42.3482	-13.2833	62.6318	0.1975
	-21.945	27.134	58.8303	0.144276
	-2.00448	46.919	40.3527	0.206574
	-2.71595	58.4161	32.0071	0.188844
Overt low gamma band	Xcoordinate	Ycoordinate	Zcoordinate	Averagecorrelation
	-40.8898	46.5605	5.39296	0.18369
	-40.0467	30.5273	15.1405	0.19989
	-48.1824	29.2283	12.8669	0.193012
	-52.2364	11.4086	1.16835	0.210661
	-65.3854	-15.6483	1.70097	0.205698
	-64.8197	-12.89	23.9267	0.28783
	-64.6463	-13.7451	2.58211	0.24755
	-62.9374	-10.0174	1.93696	0.244564
	-62.0966	-7.19566	-0.455135	0.19527
	-61.2106	-7.98212	-18.3594	0.197821
	-61.9938	-6.22198	-22.8656	0.213804
	-51.8004	11.8743	-21.631	0.1972
	-46.9633	-3.79073	-34.6338	0.19652
	-39.9145	-3.40096	-45.6725	0.190531
	-35.5956	0.259095	-45.4448	0.195385
	-34.3373	-2.90914	-46.0524	0.186252
	-17.1859	-8.15894	66.6083	0.218602
	-33.7029	3.94567	58.8718	0.22388
	-39.654	6.35282	57.768	0.181686
	-58.0694	-11.5229	41.8298	0.18345
	44.6933	-5.85896	60.371	0.218053
	49.3153	-18.0271	61.2377	0.245803
	47.455	-43.8671	39.2405	0.197141
	52.9337	-41.7647	46.662	0.225325
	50.7908	29.3212	33.2537	0.210642
	44.7241	25.5506	26.1485	0.189719
	59.6315	-14.2532	43.3777	0.192067
	61.8162	-26.0138	45.9494	0.203683
	61.6769	-22.9408	37.4936	0.244489
	62.6938	-27.8058	31.2782	0.186547
	42.6667	50.4562	14.2174	0.217518
	42.0496	43.5763	16.5829	0.239533
	67.6587	-9.49182	-1.46986	0.215918
	38.5265	56.4002	9.9582	0.185744
	22.2396	17.7382	24.8872	0.202172
	36.2814	32.2373	32.957	0.206934
	7.0529	62.0986	7.57742	0.185137
	13.7355	64.1174	22.3146	0.189456
	47.0132	20.1984	-21.55	0.238865
	57.42	4.80594	-33.6839	0.184999
	-66.3432	-31.7633	4.50582	0.251942
	-64.9545	-14.0748	1.23726	0.220011
	-65.0268	-37.4598	-8.38939	0.192496
	-59.3361	-9.32333	-4.61117	0.223545
	-66.4661	-18.0397	-14.3626	0.194438
	-55.7906	-43.8402	-24.0004	0.222006
	-65.1901	-14.6617	-15.3462	0.214997
	-53.6367	-32.3493	-20.4485	0.234328
	-63.8266	-11.6856	-18.8221	0.184229
	-63.3497	-12.4782	-21.5723	0.186787
	-50.6508	1.31578	-21.0684	0.195276
	-47.6961	-34.3363	-27.9994	0.192206
	-49.548	8.81912	-25.1268	0.209669
	-52.6265	-15.6004	-37.5531	0.188229
	-33.9794	-25.1477	-23.2407	0.32389
	-58.4005	-9.83075	-5.57887	0.237948
	-59.3652	2.92547	-3.71466	0.20692
	59.3116	5.99883	-28.6374	0.228352
	61.5183	-1.73029	-29.6401	0.2501
	66.5684	-9.44708	-22.6311	0.216012
	58.5457	-16.5991	-24.2587	0.220944
	61.663	-15.1117	-24.7639	0.212646
	66.153	-27.5603	-17.9652	0.220131
	69.0374	-21.3192	-15.6845	0.212736
	67.6116	-8.27324	-0.36994	0.226929
	69.2282	-27.406	-15.0686	0.24701
	69.9905	-22.4725	-12.7238	0.264037
	68.9876	-16.0751	1.26638	0.247991
	69.4039	-14.9277	2.47841	0.254662
	69.0627	-12.8972	3.54096	0.24512
	68.0807	-11.1829	4.04373	0.285839
	70.0019	-33.456	-12.3215	0.271917
	70.8184	-32.5828	-9.33088	0.321417
	69.9396	-23.6266	0.996358	0.308179
	70.034	-19.4005	4.28521	0.251988
	69.3407	-35.2518	-6.81613	0.247535
	62.5433	-20.6603	24.8279	0.279543
	62.1274	-19.8947	26.5979	0.237463
	65.7458	-39.1333	25.1756	0.222709
	67.5535	-47.3394	2.13195	0.212088
	62.4517	-40.2802	13.1166	0.213086
	64.002	-42.1292	15.0109	0.216213
	65.1642	-54.3434	3.57262	0.224526
	46.898	-51.8223	20.4869	0.24139
	46.4237	-52.2976	22.4625	0.252086
	60.1573	3.5023	-29.5329	0.221307
	60.833	-5.67516	-29.9077	0.234025
	62.2768	-4.53557	-28.9369	0.250645
	63.8574	-2.90431	-26.4453	0.267884
	66.9034	-6.50384	-1.99518	0.252441
	66.8847	-5.63161	-0.466537	0.212265
	69.4832	-24.0493	-14.8563	0.256108
	68.2572	-10.0226	1.39945	0.280992
	66.8762	-8.25277	3.08821	0.24696
	68.8177	-14.2472	5.26395	0.219139
	68.737	-10.3657	19.7296	0.265314
	69.7688	-35.3389	-11.4214	0.282962
	68.8463	-33.4907	-4.89869	0.297861
	61.8714	-21.1256	27.5062	0.285433
	61.6627	-50.4445	-4.44231	0.253528
	66.725	-37.5217	23.0986	0.226906
	62.9917	-52.2647	-2.82984	0.219103
	62.1153	-43.0957	16.2463	0.217058
	41.2089	-2.46997	-46.2165	0.21415
	46.6753	-3.90112	-44.1754	0.257177
	21.6634	-4.36503	-32.1544	0.227411
	-41.2811	45.0566	-4.91207	0.264444
	-51.6854	-50.2925	45.2018	0.241707
	-46.6096	-40.062	46.6666	0.240119
	-37.4905	-46.5833	61.305	0.243737
	-38.1289	6.86069	59.4011	0.223936
	-35.6087	-21.6924	63.7542	0.282839
	-21.5122	-0.36537	68.5769	0.219608
	-25.7295	-59.4267	61.75	0.232473
	-20.5578	-49.5146	61.5282	0.239444
	-19.7498	-40.7345	67.1449	0.251419
	-26.5167	-29.6619	72.9648	0.239848
	-30.2479	-18.3647	73.0352	0.230264
	-4.87222	-46.9451	46.2425	0.287469
	0.848953	-38.1955	23.0823	0.271139
	47.2096	-78.1079	23.038	0.245123
	37.8012	-43.6852	63.7274	0.254067
	56.3858	-32.9472	51.2469	0.244062
	70.4631	-31.1168	7.34572	0.241266
	50.6274	-5.78869	53.8155	0.238403
	57.5059	2.06108	43.0793	0.235885
	64.3579	6.09947	20.8258	0.253101
	24.1713	17.852	59.8431	0.229023
	9.66373	-46.2521	59.0713	0.228644
	25.3268	4.69988	68.0572	0.231623
	63.5732	2.91885	-5.30321	0.238243
	56.8159	-3.34984	-13.4649	0.264937
	67.5977	-13.573	-18.7612	0.261201
	61.0152	-35.2039	-15.9261	0.229075
	41.8103	-82.6259	29.2567	0.264375
	-40.4423	6.73417	48.4637	0.238632
	-61.1092	2.2841	17.5966	0.246476
	-65.3324	-10.542	18.6011	0.239253
	-34.4688	2.05017	56.9297	0.232642
	-42.3127	46.1089	-14.31	0.22956
	-13.3885	50.9027	39.7627	0.190887
	-12.2497	46.6057	45.9197	0.211143
	-32.7601	1.3858	55.6991	0.206195
	-30.0433	35.2296	33.0276	0.189971
	-33.2953	33.1929	36.6977	0.19681
	-43.3552	14.9205	41.462	0.199749
	-53.4695	-5.3201	49.8712	0.197791
	-54.2641	-16.2556	53.766	0.182769
	-23.4606	52.7712	8.35454	0.188685
	-38.5873	10.7565	36.8285	0.229907
	-39.4584	1.1752	34.061	0.25879
	-57.2344	-3.235	41.8577	0.202669
	-32.2904	54.5489	6.79885	0.185977
	-41.9767	30.6045	20.1467	0.199241
	-54.4835	24.1062	19.7842	0.201638
	-58.9302	6.4523	33.7209	0.206443
	-64.7482	-15.255	18.6008	0.205992
	-39.8003	52.0844	3.85625	0.204412
	-63.9638	-8.83185	11.1099	0.193085
	-65.2296	-14.9391	1.05961	0.325526
	-32.8614	59.8878	-9.87817	0.193086
	-58.6335	5.99248	5.10463	0.187103
	-59.1101	2.33687	7.99099	0.198727
	-30.7629	-55.9219	65.6758	0.184929
	-3.891	52.0676	44.0786	0.193457
	-12.8915	13.4433	36.9083	0.207536
	-49.673	3.41848	-0.368017	0.187742
	-63.2195	-48.6681	4.36632	0.23485
	-10.102	-86.4393	32.3904	0.210872
	-19.5251	-66.1125	53.9001	0.220947
	-51.7638	-21.4764	55.6743	0.319838
	-37.6855	8.14175	59.691	0.269593
	-46.5869	30.8732	28.7712	0.23322
	-31.8482	8.95278	-40.2372	0.223915
	-10.9898	-102.937	6.77358	0.228502
	-0.690597	43.8019	-25.8013	0.226679
	-8.70881	23.2655	64.0196	0.202831
	-56.8624	-21.1045	-10.2056	0.226091
	-44.3725	-36.0397	-1.99754	0.23745
	55.5379	-9.58732	-39.008	0.16386
	49.5113	0.498226	-33.6915	0.151201
	51.81	-6.66815	-18.2028	0.146224
	62.4187	-23.2923	36.2676	0.162643
	60.3542	-14.7041	39.2314	0.149179
	57.4773	-14.4396	50.0926	0.168843
	53.0115	-4.58016	51.9957	0.169518
	47.1882	48.0242	-11.3011	0.174582
	36.7382	31.2004	34.9613	0.167121
	39.2843	27.442	49.4127	0.143142
	4.69691	46.3285	41.284	0.147872
	-37.898	54.1044	9.2085	0.157594
	-59.2485	0.442386	35.1151	0.159805
	-51.8573	14.1342	-16.632	0.190127
	-36.7012	53.6661	18.2782	0.152408
	-41.9853	-9.80391	-43.4108	0.255789
	-51.9136	-34.7659	-30.2121	0.146744
	-11.3795	18.7277	-5.36154	0.140903
	-17.6611	-31.3914	-4.87618	0.153964
	-26.9297	-24.7645	-8.8636	0.167278
	-18.5745	-14.3246	-10.7381	0.153145
	-24.2234	-12.6009	-12.6011	0.19439
	-45.1882	25.5233	21.7789	0.173017
	-53.8804	-19.3748	54.7798	0.156386
	-49.3874	38.8342	0.0905865	0.163958
	-48.8215	13.9869	-25.5252	0.141374
	-66.6909	-30.6263	3.86509	0.151596
	-65.0842	-43.0817	14.0343	0.178158
	-54.6081	5.8002	-29.6663	0.187786
	-64.7896	-47.9964	2.12302	0.153453
	-1.8955	45.9606	46.1349	0.19429
	-25.3534	-62.7856	50.0406	0.148335
	-46.4478	-62.5455	0.881208	0.148276
	-28.1917	2.37719	-44.7067	0.148123
	-44.5273	-42.9428	-16.8382	0.184741
	-46.4985	-42.6357	-22.7421	0.243487
	-31.1969	-20.4465	-20.4553	0.174684
	-35.3988	-18.1712	-21.2189	0.219549
	-39.917	-34.4869	60.9473	0.152813
	-31.6791	-54.9252	56.2009	0.150599
	-66.0882	-34.2455	-11.2064	0.14008
	-61.9938	-6.22198	-22.8656	0.175239
	-57.8922	-48.1395	-15.0101	0.145048
	-54.7947	-58.7134	-14.77	0.177486
	-0.766367	-91.1412	11.0352	0.141239
	-53.8036	-15.623	-30.6903	0.148272
	-18.7797	3.08582	-31.4289	0.213027
	-43.5455	50.1573	-5.98092	0.169437
	-53.3471	31.9141	4.36708	0.162204
	-30.0381	32.2079	42.8489	0.183726
	-14.5	55.9247	27.0326	0.226169
	-2.71595	58.4161	32.0071	0.15503
Overt BHA	Xcoordinate	Ycoordinate	Zcoordinate	Averagecorrelation
	-50.0719	36.6211	1.47731	0.18242
	-52.2364	11.4086	1.16835	0.202099
	-44.3718	32.8052	32.0556	0.182245
	-63.3652	-15.2365	25.6811	0.259383
	-65.3854	-15.6483	1.70097	0.418657
	-64.3614	-43.2169	0.245195	0.329366
	-62.9374	-10.0174	1.93696	0.406873
	-63.7293	-10.9295	11.0734	0.194058
	-62.0966	-7.19566	-0.455135	0.291214
	-61.8256	-11.0808	-3.62996	0.248936
	-60.0157	2.47867	-5.80178	0.279061
	-55.9925	8.80082	-14.2304	0.220023
	-34.3373	-2.90914	-46.0524	0.213021
	-56.7525	-14.6708	44.6243	0.318768
	-58.0694	-11.5229	41.8298	0.382054
	-55.0828	-3.78312	30.3681	0.41182
	47.414	-2.9062	55.1419	0.285371
	54.9271	-14.2858	54.6072	0.2693
	62.1156	2.7347	34.4176	0.206533
	59.6315	-14.2532	43.3777	0.301626
	60.3763	-36.1798	43.9501	0.18878
	53.8445	9.19108	25.9534	0.228719
	61.6769	-22.9408	37.4936	0.427444
	66.5753	-5.49826	24.2402	0.231973
	66.5481	-13.826	26.0287	0.253165
	42.6667	50.4562	14.2174	0.210612
	42.0496	43.5763	16.5829	0.258702
	59.6478	18.5719	17.3313	0.22415
	66.6236	-9.5528	11.7943	0.310541
	66.6365	-9.74251	4.334	0.259906
	69.4547	-17.0685	5.29421	0.19942
	57.571	13.6975	7.02097	0.251103
	60.7031	8.04722	-6.85244	0.289895
	65.2249	-0.89939	-4.3898	0.319475
	67.6587	-9.49182	-1.46986	0.50446
	6.3192	68.2404	-5.44391	0.206716
	38.5265	56.4002	9.9582	0.222466
	30.5884	9.23163	23.2505	0.259144
	34.3881	12.8797	25.5801	0.224523
	40.8205	21.3583	30.1281	0.21315
	12.6154	13.0447	16.3501	0.192982
	36.2814	32.2373	32.957	0.182481
	32.2206	50.0833	35.3681	0.184196
	10.2042	68.3678	15.5352	0.194323
	13.7355	64.1174	22.3146	0.210905
	47.0132	20.1984	-21.55	0.288346
	56.1038	11.3177	-14.2716	0.295678
	59.6647	6.78572	-12.6165	0.389706
	64.938	-1.24789	-5.46026	0.448548
	35.3156	1.07559	-46.2478	0.341881
	52.4066	11.6629	-35.7451	0.224695
	-56.8504	-39.3082	33.4555	0.186814
	-66.9344	-35.104	11.806	0.281604
	-66.6792	-37.607	12.0667	0.201188
	-65.714	-41.3246	11.383	0.202155
	-67.2988	-33.076	9.38746	0.288829
	-66.5753	-33.717	6.05239	0.312719
	-60.3908	-23.8266	25.448	0.242485
	-67.3455	-29.639	7.19512	0.262782
	-66.3432	-31.7633	4.50582	0.356302
	-64.4395	-13.9005	3.3403	0.229793
	-67.0943	-22.4648	4.97351	0.369963
	-66.3679	-29.6562	1.76238	0.463862
	-64.688	-39.6176	-4.0023	0.277275
	-64.9545	-14.0748	1.23726	0.393474
	-66.0244	-18.2215	0.799684	0.334196
	-59.3361	-9.32333	-4.61117	0.360474
	-66.4661	-18.0397	-14.3626	0.186888
	-66.8827	-21.2385	-15.1242	0.19149
	-54.2322	-37.2276	-18.0924	0.282766
	-55.7906	-43.8402	-24.0004	0.287725
	-65.1901	-14.6617	-15.3462	0.230836
	-64.8204	-15.1963	-18.131	0.245794
	-53.8662	-43.2651	-26.8991	0.354504
	-51.341	-0.423151	-20.2627	0.460292
	-50.6508	1.31578	-21.0684	0.466392
	-62.164	-6.68909	-22.1689	0.247029
	-62.1788	-9.15043	-22.8502	0.201866
	-49.548	8.81912	-25.1268	0.433915
	-58.371	-1.6085	-29.9529	0.470384
	-60.1025	-6.36524	-27.6292	0.352835
	-52.6265	-15.6004	-37.5531	0.474945
	-47.9224	-19.3521	-36.2755	0.19328
	-53.412	-0.691442	-34.0571	0.417488
	-54.0502	-3.68218	-32.5347	0.415307
	-53.7048	-5.59265	-31.068	0.468185
	-49.9231	-13.2342	-40.1549	0.494962
	-44.2585	-15.3522	-39.0933	0.49636
	-59.4113	-1.70038	-28.4992	0.361324
	-52.7523	-0.167993	-19.0325	0.212956
	-58.4005	-9.83075	-5.57887	0.204334
	-63.0701	-11.2208	-2.13449	0.309104
	-65.0677	-12.5283	14.3702	0.257393
	-50.1066	8.57107	-24.3996	0.345614
	-59.3652	2.92547	-3.71466	0.221194
	-65.0031	-8.35403	22.5827	0.275554
	-46.4684	18.3319	-24.1684	0.437014
	-50.75	11.5829	-10.7431	0.361201
	-52.5092	10.4165	-0.177507	0.288205
	-61.4375	6.17561	22.4557	0.190956
	-50.2688	17.1319	5.22541	0.213111
	-50.7601	-53.704	28.4936	0.217537
	55.2806	7.60787	-20.6489	0.270138
	54.3885	-13.8114	-39.8587	0.290693
	61.5183	-1.73029	-29.6401	0.232098
	58.3662	6.94487	-15.4717	0.233521
	57.5944	-14.9501	-28.7987	0.260589
	67.5891	-10.2154	-17.7672	0.21901
	68.2389	-14.3234	-16.9158	0.276486
	66.153	-27.5603	-17.9652	0.240868
	69.3099	-17.6908	-14.072	0.255824
	67.6116	-8.27324	-0.36994	0.218447
	67.0049	-6.54224	1.16104	0.42523
	69.9905	-22.4725	-12.7238	0.217284
	68.9876	-16.0751	1.26638	0.250088
	68.0807	-11.1829	4.04373	0.294244
	70.8184	-32.5828	-9.33088	0.216867
	69.9396	-23.6266	0.996358	0.31153
	70.3202	-22.3557	1.9001	0.327832
	70.3504	-21.2165	3.38213	0.220231
	70.034	-19.4005	4.28521	0.377802
	69.0756	-16.3191	5.54287	0.375125
	68.4069	-15.0793	6.20707	0.302777
	67.0639	-16.3971	21.1516	0.215776
	68.7431	-34.9099	-4.23643	0.220651
	70.6664	-27.1869	6.30877	0.218655
	69.0482	-21.665	7.51063	0.222111
	68.0627	-20.3213	8.01874	0.216856
	62.5433	-20.6603	24.8279	0.262809
	62.1274	-19.8947	26.5979	0.2433
	69.5876	-38.0558	-4.03377	0.234154
	69.428	-40.5372	-2.22955	0.24015
	69.9134	-32.6747	7.67031	0.221786
	62.2796	-22.8494	27.0325	0.2405
	68.4702	-45.2675	0.538991	0.247988
	65.8479	-38.3612	11.5713	0.269318
	65.8838	-51.4059	0.0491112	0.265246
	67.2509	-48.9767	1.9236	0.215534
	64.002	-42.1292	15.0109	0.22311
	63.9214	-42.6509	16.8544	0.223159
	59.6664	-44.1616	27.0135	0.248252
	63.2103	-41.6573	27.0351	0.21426
	65.1642	-54.3434	3.57262	0.246535
	46.4237	-52.2976	22.4625	0.263518
	52.2967	-11.3379	-41.4083	0.285876
	59.225	1.5922	-32.2965	0.216259
	60.0362	2.61571	-30.4798	0.262796
	62.2768	-4.53557	-28.9369	0.364986
	63.7282	-1.12695	-25.1347	0.251463
	58.8333	4.93113	-14.6333	0.240131
	64.6422	-8.91823	-25.8108	0.217107
	65.5974	-7.56643	-24.0574	0.226013
	67.1794	-9.77006	-2.37279	0.253362
	69.4832	-24.0493	-14.8563	0.245451
	69.5826	-19.8423	-13.6862	0.404312
	68.2572	-10.0226	1.39945	0.432477
	66.8762	-8.25277	3.08821	0.373416
	68.6118	-32.3898	-14.5831	0.216198
	69.7935	-30.8279	-13.137	0.28505
	70.4903	-27.2823	-12.3107	0.439715
	69.3441	-22.0557	0.684255	0.243575
	69.2322	-15.4717	4.74735	0.421578
	68.8177	-14.2472	5.26395	0.443502
	67.7651	-12.7365	5.69093	0.241012
	68.737	-10.3657	19.7296	0.296568
	69.7688	-35.3389	-11.4214	0.291477
	69.7873	-20.3259	5.99551	0.226656
	65.1815	-19.0058	20.3617	0.229544
	65.9521	-18.3143	22.1281	0.254157
	70.4237	-29.2505	8.59486	0.278501
	70.1961	-29.8877	10.7116	0.308457
	68.5491	-30.3374	14.5399	0.228526
	61.9844	-21.3974	25.0255	0.250458
	61.8714	-21.1256	27.5062	0.269743
	65.4324	-40.3428	24.1703	0.256203
	66.1674	-51.636	1.8838	0.212435
	67.1704	-49.0611	2.71135	0.239382
	58.4458	-43.8295	28.3086	0.298255
	58.0533	-42.6029	29.6895	0.223329
	56.4826	-43.7446	29.6569	0.224261
	41.2089	-2.46997	-46.2165	0.213466
	38.7389	-6.18926	-45.2338	0.249055
	-20.7249	5.53356	-42.2879	0.234461
	-37.3194	-8.70011	-40.3351	0.243594
	-51.6854	-50.2925	45.2018	0.230761
	-44.4774	-6.49706	56.1507	0.26139
	-46.7864	-21.9341	63.115	0.2195
	-42.0472	-8.13347	63.2545	0.22006
	-38.1289	6.86069	59.4011	0.223816
	-35.6087	-21.6924	63.7542	0.337451
	-21.5122	-0.36537	68.5769	0.246679
	-26.5167	-29.6619	72.9648	0.232224
	-1.46112	-26.2677	66.9976	0.222117
	-4.45905	-48.3254	33.6876	0.262023
	18.1604	-63.4352	64.3023	0.232599
	24.7014	-43.8828	64.3943	0.232122
	51.9793	-56.6921	44.0956	0.267589
	40.1859	-34.5552	65.9495	0.24739
	30.5747	-28.8387	72.2347	0.228973
	22.8316	-29.7869	75.1584	0.236526
	57.1493	-42.35	38.3663	0.249219
	46.9275	-27.4624	64.511	0.233707
	70.4631	-31.1168	7.34572	0.262608
	62.0671	-25.6179	27.4458	0.247237
	38.6656	3.14944	55.4162	0.253782
	68.8444	-15.4991	5.69302	0.228264
	62.4933	-4.77925	30.0447	0.282942
	66.8324	-7.1993	-2.53764	0.285885
	65.2889	-2.66919	11.6871	0.346129
	64.3579	6.09947	20.8258	0.288289
	42.2683	23.6281	43.0904	0.252275
	6.6285	33.0814	33.665	0.243326
	5.45069	21.7675	47.217	0.281704
	4.14108	-44.9486	49.4333	0.259343
	9.66373	-46.2521	59.0713	0.267816
	19.4758	23.195	59.1598	0.307435
	30.7124	9.9991	-41.8801	0.27922
	32.7051	15.2673	-40.1666	0.305165
	44.9099	21.8935	-26.5646	0.321097
	55.9766	11.7381	-15.4938	0.28645
	63.5732	2.91885	-5.30321	0.385113
	59.3741	-6.80693	8.78892	0.408755
	66.9599	-16.4846	23.1014	0.38715
	37.5886	5.17984	-39.7507	0.342306
	44.0688	3.95978	-37.0715	0.407251
	51.8827	2.62292	-35.3374	0.32852
	60.8373	1.37737	-29.5358	0.280458
	56.8159	-3.34984	-13.4649	0.317118
	66.849	-9.40432	-2.82353	0.398999
	66.7794	-14.3125	7.06249	0.370496
	41.7824	-7.6883	-44.1532	0.280131
	54.8738	-14.5426	-39.3084	0.324203
	67.5977	-13.573	-18.7612	0.251047
	67.3788	-21.236	-1.02824	0.296573
	70.6513	-26.2379	6.11075	0.376666
	50.1683	-42.5764	-20.714	0.255939
	56.0147	-47.8658	-23.033	0.276953
	69.402	-33.8731	8.7449	0.365195
	4.73599	-61.1912	35.5784	0.241161
	23.1493	-78.4074	47.0007	0.269456
	-37.2214	23.9187	51.1385	0.275203
	-37.9603	22.3534	51.5794	0.231784
	-40.4423	6.73417	48.4637	0.234661
	-34.4985	30.5341	40.8138	0.261624
	-52.1912	1.50168	44.0998	0.230437
	-42.9458	22.8875	40.4735	0.23543
	-50.5677	1.35056	42.0503	0.243538
	-52.759	0.898596	42.9538	0.258188
	-45.87	22.8569	22.4243	0.229301
	-46.2635	20.7626	22.5707	0.230382
	-47.9721	24.7972	21.9218	0.232446
	-50.0986	27.6181	17.4473	0.265666
	-53.5812	30.1297	8.62117	0.230559
	-65.3324	-10.542	18.6011	0.227869
	-65.183	-12.645	21.3951	0.253471
	-37.188	38.2948	15.3784	0.230652
	-34.4688	2.05017	56.9297	0.25248
	-39.117	2.31749	54.6436	0.251945
	-41.3856	6.37604	50.2324	0.293208
	-58.5	-8.91811	38.094	0.265728
	-62.3077	-14.8346	29.7722	0.22955
	-34.9011	50.0275	-11.3514	0.2459
	-27.6815	43.7944	-14.0823	0.269527
	-61.2571	-1.72474	-2.11523	0.27967
	-15.0296	30.8061	3.14091	0.256256
	-7.06732	59.7013	35.4246	0.208332
	-12.2497	46.6057	45.9197	0.202736
	-32.7601	1.3858	55.6991	0.184458
	-53.4695	-5.3201	49.8712	0.327528
	-23.4606	52.7712	8.35454	0.203355
	-39.1313	47.4785	23.1196	0.207941
	-57.2344	-3.235	41.8577	0.191831
	-62.2191	-9.26378	35.3751	0.401347
	-32.2904	54.5489	6.79885	0.193626
	-40.121	42.5339	18.1962	0.238627
	-54.4835	24.1062	19.7842	0.215166
	-38.9405	55.1655	3.66882	0.206945
	-39.8003	52.0844	3.85625	0.199145
	-53.393	31.133	3.80666	0.210821
	-54.4034	26.6249	7.4027	0.194199
	-65.2296	-14.9391	1.05961	0.55429
	-42.2834	49.3754	-4.08253	0.18539
	-51.4945	11.7429	-0.265888	0.193915
	-63.0658	-11.5707	-2.38985	0.234916
	-32.0017	-48.6149	66.6688	0.199437
	-59.9884	-27.7098	38.5597	0.241795
	-3.891	52.0676	44.0786	0.212103
	-12.3924	36.8365	52.7873	0.204975
	-19.1086	29.3565	56.0216	0.216096
	-0.68837	-15.8621	52.3645	0.250165
	-4.00601	36.3257	56.0438	0.201476
	-18.2544	26.4167	32.6373	0.197045
	-20.7698	30.2794	35.8215	0.195389
	-9.86589	10.7947	33.265	0.185742
	-12.8915	13.4433	36.9083	0.195791
	-51.8787	-0.982496	2.41139	0.205419
	-57.6578	-14.1065	10.1176	0.191791
	-59.4445	-18.468	12.581	0.310497
	-57.0585	-19.3549	42.7561	0.283151
	-47.4124	41.3373	-12.9737	0.306612
	-66.0244	-18.2215	0.799684	0.273228
	-42.562	-7.61126	62.3262	0.201546
	-18.2915	41.204	44.9931	0.226247
	-0.310434	-5.03058	35.2757	0.243113
	-3.78573	-2.99531	50.4436	0.243379
	-8.70881	23.2655	64.0196	0.231929
	53.3269	6.83979	-37.197	0.169654
	60.3542	-14.7041	39.2314	0.395369
	57.4773	-14.4396	50.0926	0.581669
	41.4723	22.1896	-28.3764	0.198619
	54.3445	20.6006	12.1303	0.220403
	62.5623	8.47685	29.4422	0.159514
	45.5399	42.4586	-15.7103	0.13985
	54.1455	30.872	-2.10554	0.172789
	42.6199	1.87137	51.7377	0.17745
	47.1882	48.0242	-11.3011	0.257435
	4.48113	54.3914	32.7417	0.150262
	4.43027	64.5362	-8.12632	0.149033
	19.3605	50.4605	36.2198	0.169098
	34.9437	42.7009	27.2666	0.145131
	43.6939	45.8514	25.9723	0.297142
	22.2826	-12.9776	70.2956	0.15236
	21.4118	-3.85302	67.6914	0.144585
	41.8463	9.38176	48.0333	0.15798
	45.6719	32.9077	34.3688	0.190753
	47.4285	38.042	29.5766	0.178342
	52.8188	34.1782	7.17834	0.291159
	46.6054	13.0704	-39.7462	0.168442
	35.1025	-69.4732	-15.04	0.164853
	44.45	-46.916	-20.308	0.159883
	-40.6774	49.0813	9.56059	0.154704
	-43.8783	30.9553	22.3016	0.177677
	-40.5839	6.3615	54.0276	0.187745
	-49.7469	-8.40889	52.1383	0.3524
	-60.5837	5.15762	14.6337	0.178524
	-61.104	-14.8254	31.8628	0.486155
	-56.3478	-21.2677	49.5972	0.297658
	-51.8573	14.1342	-16.632	0.202429
	-65.1395	-13.6235	19.2956	0.150157
	-60.0154	-18.8408	29.0091	0.153361
	-49.9789	5.0498	-35.4493	0.196875
	-61.3489	-8.58065	-24.9778	0.198442
	-52.1551	-42.4567	0.972433	0.227964
	-63.6609	-24.3333	-18.6272	0.147203
	-6.46867	1.47847	48.602	0.208359
	-4.38195	10.294	51.7529	0.216971
	-35.4185	32.2128	34.9507	0.15352
	-0.23563	44.6774	-23.8949	0.181464
	-3.74965	58.6786	-3.14201	0.287146
	-6.14402	67.9995	12.8904	0.301756
	-36.7012	53.6661	18.2782	0.206033
	-37.5456	44.5782	17.0403	0.151506
	-25.6644	12.5885	-42.4944	0.249307
	-27.8878	17.4532	-39.7676	0.203727
	-20.4062	6.18165	-41.7934	0.301384
	-24.7862	4.68522	-44.9525	0.202896
	-41.9853	-9.80391	-43.4108	0.3089
	-54.3652	-20.9725	-34.7559	0.43908
	-57.5245	-57.7096	8.96582	0.16592
	-63.3091	-51.8343	5.33674	0.308041
	-53.9606	-42.3426	0.331892	0.383581
	-14.3507	-69.0028	58.7897	0.143654
	-23.6857	-61.3692	60.5445	0.154152
	-44.8277	-24.569	64.643	0.141952
	-43.0605	-5.31818	57.1091	0.269186
	-6.61349	14.6949	-4.41643	0.198322
	-11.3795	18.7277	-5.36154	0.205523
	-15.9784	21.5216	-7.28185	0.324394
	-20.6736	24.5152	-8.08014	0.248452
	-25.3945	26.6694	-7.6096	0.240944
	-31.458	-23.0098	-10.6371	0.147268
	-36.0569	-20.2159	-12.5574	0.253545
	-40.5851	-18.4613	-14.3309	0.235815
	-46.4011	-15.4986	-15.2186	0.225534
	-51.0964	-12.505	-16.0169	0.203212
	-28.7517	-10.8462	-14.3746	0.261797
	-34.4007	-9.12246	-16.2375	0.219227
	-38.8582	-8.40695	-17.8642	0.232109
	-43.3864	-6.65226	-19.6377	0.224073
	-49.1061	-3.88937	-21.6474	0.232167
	-40.8885	9.06113	49.6375	0.161931
	-56.0714	-17.1009	50.8252	0.275178
	-49.3874	38.8342	0.0905865	0.210522
	-59.8898	-10.4952	39.4547	0.243112
	-51.2378	34.8707	-3.63874	0.180963
	-62.0343	-10.9256	-23.5324	0.238248
	-64.501	-20.2793	-18.2898	0.163702
	-8.47528	45.7964	50.2757	0.157461
	-16.5891	39.3403	52.1424	0.199047
	-33.3446	32.2292	41.5029	0.146048
	-20.5001	-66.0081	53.1731	0.142859
	-28.8997	-61.0989	44.7889	0.208762
	-59.9945	-47.1612	35.6782	0.152905
	-50.0618	-61.3374	4.19459	0.294024
	-25.414	15.8069	-39.8868	0.174279
	-41.9853	-9.80391	-43.4108	0.149263
	-16.6845	-14.861	-29.6427	0.241734
	-46.4985	-42.6357	-22.7421	0.16518
	-48.0628	-4.04571	-23.971	0.207809
	-52.5718	-3.68278	-23.8921	0.249591
	-22.7931	-24.9971	-18.9279	0.200856
	-26.995	-22.7218	-19.6915	0.167231
	-53.2911	-8.09514	-20.2807	0.166653
	-49.2121	-14.8509	54.5425	0.180342
	-52.4056	-26.7087	36.2635	0.337418
	-63.5649	-6.27627	24.6529	0.192779
	-54.5788	-59.8822	-10.6443	0.156519
	-3.49102	-67.6879	10.1773	0.243501
	-3.79221	-74.3005	24.3624	0.194578
	-2.29531	-85.5927	33.2759	0.157749
	-5.63209	-91.9292	18.2309	0.17141
	-9.51858	-101.357	11.698	0.165041
	-1.39078	-78.5988	-1.36741	0.226575
	-0.385603	-85.3251	12.0524	0.177633
	-2.19293	-95.2617	13.1828	0.230575
	-6.51972	-97.8296	4.43214	0.171867
	-0.766367	-91.1412	11.0352	0.180988
	-43.4836	-0.889612	-41.4031	0.158799
	-18.7797	3.08582	-31.4289	0.193329
	-25.414	15.8069	-39.8868	0.165604
	-2.52403	66.231	-4.66979	0.148995
	-10.9054	59.8871	-20.5963	0.155916
	-18.3446	58.8654	-16.9052	0.142841
	-53.9474	14.7373	6.82783	0.191217
	-40.0121	15.0907	36.1266	0.146001
	-33.2347	43.689	23.9661	0.169194
	-45.5447	1.45359	50.3792	0.164777
	-30.0381	32.2079	42.8489	0.190091
	-23.5616	49.0868	36.121	0.1571
	-5.82428	65.7149	22.4985	0.151655
	-21.945	27.134	58.8303	0.144585
	-2.00448	46.919	40.3527	0.148019
Imagined theta band	Xcoordinate	Ycoordinate	Zcoordinate	Averagecorrelation
	-40.8898	46.5605	5.39296	0.210059
	-41.9671	41.4803	1.84803	0.194121
	-67.0826	-29.2447	-13.257	0.209669
	-67.0079	-20.5141	-13.1814	0.22167
	-60.0157	2.47867	-5.80178	0.204558
	-58.8454	-6.18849	-18.9672	0.206189
	-61.2106	-7.98212	-18.3594	0.251733
	-35.2987	19.4588	-38.3416	0.189991
	41.7336	47.6954	26.2154	0.199752
	66.5481	-13.826	26.0287	0.212259
	57.7673	27.8148	7.53264	0.191566
	59.7617	8.90616	9.6165	0.290884
	66.6365	-9.74251	4.334	0.222474
	60.7031	8.04722	-6.85244	0.189997
	65.2249	-0.89939	-4.3898	0.195005
	38.5265	56.4002	9.9582	0.202609
	8.37206	61.6656	3.64197	0.218085
	7.0529	62.0986	7.57742	0.229194
	52.4066	11.6629	-35.7451	0.197426
	57.42	4.80594	-33.6839	0.184263
	64.6933	-4.1405	-25.468	0.238862
	-61.743	-24.8617	28.1438	0.212982
	-64.4395	-13.9005	3.3403	0.204354
	-66.819	-21.6722	-11.5459	0.200869
	-65.0268	-37.4598	-8.38939	0.214558
	-50.547	-39.0733	-29.3081	0.20494
	-50.6508	1.31578	-21.0684	0.19513
	-58.371	-1.6085	-29.9529	0.216827
	-54.0502	-3.68218	-32.5347	0.199792
	-51.3485	35.4452	-3.27116	0.23148
	57.9692	6.85906	-26.9832	0.226373
	53.7306	5.79134	-26.1984	0.22478
	55.2806	7.60787	-20.6489	0.215324
	62.6215	0.0076105	-26.4578	0.223701
	58.3662	6.94487	-15.4717	0.234169
	57.8047	9.42101	-13.6355	0.214429
	62.8836	-7.42303	-27.7964	0.249907
	57.5944	-14.9501	-28.7987	0.234335
	64.8916	-10.9992	-25.483	0.23408
	66.5684	-9.44708	-22.6311	0.267525
	67.5891	-10.2154	-17.7672	0.254658
	67.1664	-21.126	-18.5443	0.260311
	68.2952	-24.9689	-16.8192	0.214748
	68.0401	-10.8547	-1.01088	0.271981
	69.2282	-27.406	-15.0686	0.237075
	69.9905	-22.4725	-12.7238	0.24363
	68.6639	-8.52792	17.432	0.213492
	70.6664	-27.1869	6.30877	0.223976
	69.0482	-21.665	7.51063	0.230512
	69.9907	-32.7192	11.3413	0.226114
	68.8331	-44.7668	-0.75438	0.23278
	62.4517	-40.2802	13.1166	0.217776
	57.3267	-44.8021	27.8643	0.230989
	52.2967	-11.3379	-41.4083	0.236292
	53.5846	-10.2681	-41.0713	0.222306
	60.6925	3.54449	-27.0417	0.21665
	56.7647	10.5042	-15.6542	0.220899
	56.3087	-14.7369	-38.5638	0.243816
	57.2211	-13.8215	-37.6039	0.226714
	59.1002	8.51272	-11.9904	0.2403
	59.945	-14.8469	-33.1337	0.225507
	63.1348	-10.1547	-27.0416	0.300236
	64.6422	-8.91823	-25.8108	0.246909
	65.5974	-7.56643	-24.0574	0.215641
	67.4797	-8.59906	-18.2195	0.313668
	67.2695	-8.80459	-16.2712	0.269219
	61.2984	7.04505	-8.03277	0.232999
	59.5095	-14.2663	-25.332	0.250398
	64.761	-13.2311	-24.8009	0.227971
	66.8806	-11.767	-21.321	0.21573
	69.5826	-19.8423	-13.6862	0.222805
	69.7935	-30.8279	-13.137	0.2829
	69.3441	-22.0557	0.684255	0.223768
	69.2322	-15.4717	4.74735	0.252557
	69.7873	-20.3259	5.99551	0.242768
	68.5426	-18.7061	7.21965	0.276588
	68.1105	-46.3373	1.36391	0.234419
	67.8819	-45.64	1.83217	0.223846
	12.0013	68.8485	-6.49543	0.252709
	25.2189	63.3315	-1.23322	0.252699
	37.0851	60.6445	-8.45398	0.249754
	40.4477	58.7017	-5.40882	0.249192
	32.1637	20.0731	-36.6771	0.21829
	43.3485	22.4145	-29.0825	0.288546
	53.2775	15.4332	-20.9976	0.299194
	41.88	20.196	-36.4561	0.216791
	51.7753	8.13544	-27.3551	0.259484
	46.6753	-3.90112	-44.1754	0.245981
	38.7389	-6.18926	-45.2338	0.275448
	42.1252	-9.41243	-41.4278	0.221326
	41.1492	-39.6573	-24.3018	0.252583
	44.9543	-33.9159	-21.8005	0.219849
	-41.2811	45.0566	-4.91207	0.21902
	-40.7774	17.1405	-37.2721	0.236773
	-44.2107	11.21	-36.7727	0.251367
	-54.8394	0.983179	-33.3545	0.229262
	-20.4766	9.79903	-40.0047	0.27187
	-20.7249	5.53356	-42.2879	0.265728
	-50.242	-43.5752	49.8719	0.26814
	-41.4728	11.7504	54.6625	0.256928
	-50.4719	-51.2686	48.3404	0.223258
	-44.0226	-30.3889	62.7685	0.233666
	-35.6087	-21.6924	63.7542	0.247323
	-19.7498	-40.7345	67.1449	0.220712
	-30.2479	-18.3647	73.0352	0.219905
	-0.456544	-10.7122	33.6184	0.256166
	0.848953	-38.1955	23.0823	0.241881
	51.9793	-56.6921	44.0956	0.239418
	40.1349	-18.856	66.2789	0.242886
	63.803	-24.5819	36.2354	0.249645
	62.1927	-10.6585	39.689	0.237641
	38.6656	3.14944	55.4162	0.236015
	66.2956	-17.8694	21.6608	0.255684
	58.6086	11.3476	31.6334	0.228131
	4.01746	41.2832	6.79441	0.252039
	6.95562	41.7606	16.683	0.275805
	4.14108	-44.9486	49.4333	0.230598
	23.1374	50.5155	36.3598	0.243538
	44.9099	21.8935	-26.5646	0.227906
	59.3741	-6.80693	8.78892	0.248032
	33.5456	2.9757	-45.3211	0.233712
	66.849	-9.40432	-2.82353	0.258657
	66.7794	-14.3125	7.06249	0.230858
	67.3788	-21.236	-1.02824	0.248183
	70.6513	-26.2379	6.11075	0.229168
	43.6374	-45.7711	-21.3456	0.225107
	50.1683	-42.5764	-20.714	0.254689
	56.0147	-47.8658	-23.033	0.290013
	61.0152	-35.2039	-15.9261	0.248191
	23.1493	-78.4074	47.0007	0.239288
	-40.5238	9.58256	46.4992	0.241673
	-40.0637	7.73663	47.5082	0.247896
	-39.9906	9.40396	45.1047	0.232741
	-39.4938	8.32423	45.2605	0.231569
	-52.1912	1.50168	44.0998	0.233802
	-38.6073	30.1854	38.0508	0.232667
	-52.759	0.898596	42.9538	0.243534
	-40.5789	28.7169	18.4313	0.257007
	-54.6161	1.21005	39.8595	0.232281
	-59.7301	9.04051	23.8887	0.236711
	-54.3203	20.0411	22.9488	0.236131
	-61.3408	6.67733	19.4256	0.243834
	-64.8306	-9.17299	26.3295	0.243401
	-65.183	-12.645	21.3951	0.261994
	-37.188	38.2948	15.3784	0.232271
	-17.0995	9.6722	67.927	0.254911
	-34.4688	2.05017	56.9297	0.282186
	-39.117	2.31749	54.6436	0.246235
	-58.8079	5.86323	5.5777	0.260096
	-58.1357	5.96513	-6.22367	0.237503
	-61.2571	-1.72474	-2.11523	0.24353
	-12.2497	46.6057	45.9197	0.187483
	-27.7655	22.6226	43.4196	0.190576
	-32.7601	1.3858	55.6991	0.194402
	-40.121	42.5339	18.1962	0.215968
	-41.4114	35.5655	18.6128	0.201806
	-54.4835	24.1062	19.7842	0.203811
	-38.9405	55.1655	3.66882	0.232928
	-39.8003	52.0844	3.85625	0.204526
	-53.393	31.133	3.80666	0.187246
	-32.8614	59.8878	-9.87817	0.230259
	-42.2834	49.3754	-4.08253	0.184794
	-45.1142	43.2899	-14.2319	0.245669
	-59.5956	-26.6939	34.8143	0.193492
	-63.912	-27.0007	29.7226	0.210585
	-31.4983	15.166	53.2286	0.230477
	-4.00601	36.3257	56.0438	0.204892
	-20.7698	30.2794	35.8215	0.195721
	-42.9458	22.8875	40.4735	0.168896
	-57.686	-2.60999	40.4118	0.213735
	-57.0585	-19.3549	42.7561	0.163088
	-59.8938	-0.0398076	22.0297	0.160779
	-51.018	-7.25857	-16.4762	0.142646
	-66.3679	-29.6562	1.76238	0.168433
	-54.0761	1.70641	-33.6427	0.139248
	-49.9364	-5.65104	-31.8283	0.156998
	-36.7987	-82.4623	31.0617	0.146861
	-34.6087	-76.751	44.4418	0.146956
	-40.4347	-70.9752	43.1343	0.144751
	-58.1575	-45.2527	39.3402	0.16623
	-26.5821	-18.7624	74.1847	0.149873
	-22.059	60.6564	7.73859	0.156102
	-30.2381	35.1664	32.022	0.144907
	-36.7424	42.6286	14.7194	0.138687
	-38.5749	-11.8569	-28.5598	0.155652
	-21.1194	33.3393	-19.676	0.143615
	-18.1873	56.5019	25.5343	0.14704
	-3.78573	-2.99531	50.4436	0.144812
	-8.70881	23.2655	64.0196	0.155019
	-44.3013	-26.8013	-1.57661	0.193863
	-48.8751	-25.0677	-4.77688	0.230201
	-52.2886	-22.8381	-7.00534	0.19186
	-43.4206	-32.4452	-3.98995	0.171382
	-48.9285	-31.9965	-5.09258	0.174237
	-53.3574	-31.5586	-6.28164	0.143149
	-58.8653	-31.1099	-7.38427	0.192055
	-54.1644	-36.4488	-2.27802	0.188993
	-59.6227	-34.5919	-2.79892	0.173023
	69.0703	-33.6697	14.6981	0.274963
	60.3745	-19.7928	31.6676	0.229871
	60.0378	5.11466	3.43369	0.229917
	45.4371	6.04518	45.8207	0.213147
	54.4834	35.978	3.03554	0.231032
	4.69691	46.3285	41.284	0.223647
	42.4231	12.6876	57.5591	0.219816
	41.8463	9.38176	48.0333	0.261206
	40.992	26.5762	39.7129	0.233264
	35.1025	-69.4732	-15.04	0.286906
	5.2414	15.0683	-14.2998	0.216251
	-42.8905	41.2919	-5.72592	0.200068
	-45.5544	37.5633	6.11804	0.308181
	-49.3392	38.8147	-0.639161	0.219936
	-57.5898	-13.4712	43.3322	0.207528
	-64.8204	-15.1963	-18.131	0.20949
	-67.0079	-20.5141	-13.1814	0.266898
	-55.8301	-19.9559	-33.7659	0.243976
	-0.23563	44.6774	-23.8949	0.213527
	-20.7249	5.53356	-42.2879	0.238756
	-25.6644	12.5885	-42.4944	0.203998
	-27.8878	17.4532	-39.7676	0.216628
	-24.7862	4.68522	-44.9525	0.268624
	-37.8535	-43.3854	-25.1373	0.314161
	-45.3708	-69.9122	22.015	0.227952
	-34.5557	-45.9145	62.5027	0.228407
	-28.7517	-10.8462	-14.3746	0.241556
	-38.8582	-8.40695	-17.8642	0.236603
	-43.3864	-6.65226	-19.6377	0.290507
	-49.1061	-3.88937	-21.6474	0.274998
	-44.2459	29.3314	-15.8464	0.164105
	-52.6598	12.7276	-14.0896	0.16964
	-59.3298	5.2944	7.29919	0.198198
	-60.2118	-2.8988	9.41736	0.176021
	-55.0114	9.48609	-16.5919	0.165975
	-61.9024	-57.8649	5.35577	0.144963
	-20.5687	9.20541	-40.9315	0.141348
	-15.3488	-12.3282	-24.4539	0.164377
	-56.7863	-31.2803	-29.583	0.171386
	-56.5004	-31.9171	-26.2228	0.164346
	-26.995	-22.7218	-19.6915	0.153333
	-31.6791	-54.9252	56.2009	0.153045
	-57.6166	-51.525	-21.5514	0.152658
	-3.49102	-67.6879	10.1773	0.143019
	-41.7606	-19.0143	-27.8033	0.138109
	-43.4836	-0.889612	-41.4031	0.17528
	-18.2288	-1.19318	-26.4086	0.15366
	-18.7797	3.08582	-31.4289	0.199433
	-10.9054	59.8871	-20.5963	0.169633
	-18.3446	58.8654	-16.9052	0.17105
Imagined low beta band	Xcoordinate	Ycoordinate	Zcoordinate	Averagecorrelation
	-40.3122	49.3352	13.6439	0.246644
	-50.0719	36.6211	1.47731	0.249015
	-38.4283	46.8913	19.0568	0.236014
	-40.0467	30.5273	15.1405	0.26355
	-48.1824	29.2283	12.8669	0.186843
	-44.3718	32.8052	32.0556	0.295121
	-55.8003	20.4607	20.8416	0.236433
	-63.3652	-15.2365	25.6811	0.183521
	-65.3813	-12.1648	17.9974	0.190974
	-63.3789	-11.0312	-1.0607	0.263286
	-55.0734	-11.152	-9.30922	0.206984
	-57.3502	6.75191	-11.5719	0.219275
	-58.8454	-6.18849	-18.9672	0.209163
	-61.2106	-7.98212	-18.3594	0.202355
	-49.9164	-9.94257	-40.9788	0.188137
	-45.3563	-2.06619	-40.1546	0.301275
	-43.008	-10.2417	-43.1961	0.184013
	-39.584	20.1831	-34.9139	0.199166
	-41.5858	17.0667	-36.512	0.230953
	-35.2987	19.4588	-38.3416	0.20805
	49.3153	-18.0271	61.2377	0.188261
	50.7908	29.3212	33.2537	0.19164
	61.6769	-22.9408	37.4936	0.200933
	41.7336	47.6954	26.2154	0.202401
	66.5481	-13.826	26.0287	0.191621
	42.6667	50.4562	14.2174	0.217176
	59.7617	8.90616	9.6165	0.184765
	66.6365	-9.74251	4.334	0.244441
	57.571	13.6975	7.02097	0.193902
	65.2249	-0.89939	-4.3898	0.228613
	4.0731	61.0551	-8.6952	0.19557
	13.9654	68.4715	-4.30353	0.189711
	38.5265	56.4002	9.9582	0.224916
	9.02512	11.024	12.7091	0.228818
	12.6154	13.0447	16.3501	0.182358
	22.2396	17.7382	24.8872	0.26049
	36.6698	39.3186	33.7463	0.187496
	10.2042	68.3678	15.5352	0.251256
	47.0132	20.1984	-21.55	0.210547
	-61.743	-24.8617	28.1438	0.222421
	-66.5753	-33.717	6.05239	0.237776
	-61.1454	-51.5596	6.20201	0.218467
	-67.3455	-29.639	7.19512	0.274805
	-66.3432	-31.7633	4.50582	0.247145
	-64.4395	-13.9005	3.3403	0.308877
	-66.3679	-29.6562	1.76238	0.244044
	-64.688	-39.6176	-4.0023	0.192899
	-64.9545	-14.0748	1.23726	0.271412
	-66.819	-21.6722	-11.5459	0.219328
	-59.3361	-9.32333	-4.61117	0.193674
	-56.4166	-34.1104	-17.6874	0.191043
	-53.6367	-32.3493	-20.4485	0.217968
	-51.341	-0.423151	-20.2627	0.190209
	-63.3497	-12.4782	-21.5723	0.184182
	-50.6508	1.31578	-21.0684	0.214587
	-53.1088	-30.1096	-31.7223	0.266525
	-47.6961	-34.3363	-27.9994	0.201178
	-49.548	8.81912	-25.1268	0.20069
	-33.9794	-25.1477	-23.2407	0.25828
	-52.7523	-0.167993	-19.0325	0.191125
	-58.4005	-9.83075	-5.57887	0.246334
	-65.0677	-12.5283	14.3702	0.183509
	-51.6423	-52.443	29.3318	0.189504
	-61.9357	-50.0411	25.3445	0.216508
	50.8073	-10.1134	-42.2519	0.234813
	54.7656	-11.1381	-40.1807	0.219611
	62.2795	1.20287	-24.8888	0.22737
	64.9605	-2.89896	-23.8833	0.259883
	57.5944	-14.9501	-28.7987	0.213526
	62.2078	-12.1104	-26.5383	0.223471
	66.5684	-9.44708	-22.6311	0.215308
	67.5891	-10.2154	-17.7672	0.214371
	67.5134	-10.2522	-16.832	0.228203
	57.6875	-17.0994	-24.4763	0.221944
	58.5457	-16.5991	-24.2587	0.240644
	61.663	-15.1117	-24.7639	0.257753
	67.1664	-21.126	-18.5443	0.230743
	63.0711	-30.5718	-17.7713	0.219689
	70.0019	-33.456	-12.3215	0.25092
	70.034	-19.4005	4.28521	0.295761
	70.8561	-27.5116	3.8841	0.268024
	70.6664	-27.1869	6.30877	0.213606
	69.2562	-38.8305	-6.22449	0.216698
	69.8886	-32.8762	8.28377	0.221804
	69.9907	-32.7192	11.3413	0.243641
	65.9336	-49.9841	-2.46386	0.21618
	68.8331	-44.7668	-0.75438	0.213504
	68.4876	-37.479	16.1149	0.227875
	64.002	-42.1292	15.0109	0.224126
	46.6947	-52.1121	21.4178	0.236951
	59.225	1.5922	-32.2965	0.214744
	57.2211	-13.8215	-37.6039	0.220264
	63.7282	-1.12695	-25.1347	0.245581
	63.9891	-0.97361	-24.1637	0.291555
	59.1002	8.51272	-11.9904	0.257808
	63.1348	-10.1547	-27.0416	0.219107
	64.6422	-8.91823	-25.8108	0.228733
	67.4797	-8.59906	-18.2195	0.238413
	67.2695	-8.80459	-16.2712	0.219207
	61.2984	7.04505	-8.03277	0.274473
	59.5095	-14.2663	-25.332	0.236326
	64.761	-13.2311	-24.8009	0.224744
	66.8146	-24.9391	-18.083	0.231885
	69.5826	-19.8423	-13.6862	0.24076
	69.7935	-30.8279	-13.137	0.273781
	69.6343	-18.0298	3.02905	0.240271
	68.8177	-14.2472	5.26395	0.224718
	69.7873	-20.3259	5.99551	0.245674
	65.9521	-18.3143	22.1281	0.214317
	68.7222	-37.3846	-7.58932	0.228193
	69.2006	-36.3584	-4.66663	0.220978
	69.018	-36.5285	-3.44516	0.21362
	61.8714	-21.1256	27.5062	0.214697
	61.6627	-50.4445	-4.44231	0.252264
	68.5451	-36.1476	11.4341	0.247359
	64.9802	-39.36	12.6204	0.220823
	66.1674	-51.636	1.8838	0.222706
	56.4826	-43.7446	29.6569	0.278194
	53.5576	36.6349	-6.06557	0.226639
	34.3438	20.1952	-38.4308	0.227637
	41.2089	-2.46997	-46.2165	0.221286
	38.7389	-6.18926	-45.2338	0.267891
	42.1252	-9.41243	-41.4278	0.230204
	-65.2544	-13.3507	18.6793	0.226552
	-28.4224	14.3065	-41.9018	0.215342
	-40.7774	17.1405	-37.2721	0.222596
	-44.2107	11.21	-36.7727	0.217918
	-20.4766	9.79903	-40.0047	0.22915
	-37.3194	-8.70011	-40.3351	0.212618
	-31.441	-9.10985	-37.6698	0.297642
	-34.4751	-10.9827	-35.1976	0.242246
	-49.0344	-17.175	-38.2285	0.260825
	-51.6854	-50.2925	45.2018	0.216348
	-44.4774	-6.49706	56.1507	0.229105
	-44.0226	-30.3889	62.7685	0.262631
	-29.2968	-47.843	66.5188	0.22442
	-19.7498	-40.7345	67.1449	0.248023
	-4.45905	-48.3254	33.6876	0.264804
	0.848953	-38.1955	23.0823	0.230035
	18.1604	-63.4352	64.3023	0.239789
	12.6298	-63.0837	66.5928	0.253879
	42.3213	-67.1304	21.0858	0.236394
	39.0242	-48.6605	57.3887	0.244591
	30.5747	-28.8387	72.2347	0.268306
	22.8316	-29.7869	75.1584	0.255309
	46.9275	-27.4624	64.511	0.26479
	40.1349	-18.856	66.2789	0.309149
	65.4675	-38.9043	35.7141	0.227836
	56.3858	-32.9472	51.2469	0.274781
	46.8492	-19.4661	62.3976	0.240443
	40.8567	-13.0018	67.7275	0.277265
	24.8678	-10.0961	61.9743	0.260576
	50.6274	-5.78869	53.8155	0.261562
	68.8444	-15.4991	5.69302	0.314573
	66.8324	-7.1993	-2.53764	0.227118
	65.2889	-2.66919	11.6871	0.239273
	41.3469	20.6915	52.4909	0.249163
	2.22275	-49.0799	27.4014	0.246801
	11.0535	-52.5297	38.2426	0.261074
	4.14108	-44.9486	49.4333	0.231054
	22.1283	35.1097	50.8893	0.242711
	44.9099	21.8935	-26.5646	0.23476
	55.9766	11.7381	-15.4938	0.239767
	66.9599	-16.4846	23.1014	0.236065
	56.8159	-3.34984	-13.4649	0.240814
	70.6513	-26.2379	6.11075	0.260532
	69.402	-33.8731	8.7449	0.245976
	4.73599	-61.1912	35.5784	0.249256
	26.9106	-81.0008	40.383	0.253775
	41.8103	-82.6259	29.2567	0.239982
	47.5623	-77.2529	23.4693	0.230928
	46.9753	-51.7672	25.2231	0.23391
	-40.5238	9.58256	46.4992	0.286334
	-40.0637	7.73663	47.5082	0.276308
	-52.1912	1.50168	44.0998	0.22956
	-61.1092	2.2841	17.5966	0.235168
	-65.3324	-10.542	18.6011	0.23284
	-52.4498	10.3979	-8.53675	0.259129
	-58.1357	5.96513	-6.22367	0.254915
	-61.2571	-1.72474	-2.11523	0.255777
	-65.7034	-16.9078	0.839471	0.229624
	-14.5724	26.9387	-3.61133	0.236514
	-13.3885	50.9027	39.7627	0.215597
	-37.7582	10.46	59.2458	0.18113
	-30.0433	35.2296	33.0276	0.211547
	-33.2953	33.1929	36.6977	0.184823
	-43.3552	14.9205	41.462	0.228241
	-39.1313	47.4785	23.1196	0.187844
	-62.2191	-9.26378	35.3751	0.187074
	-39.8003	52.0844	3.85625	0.185836
	-51.2336	34.9864	1.23149	0.189847
	-53.393	31.133	3.80666	0.204974
	-42.2834	49.3754	-4.08253	0.183332
	-32.0017	-48.6149	66.6688	0.193801
	-59.5956	-26.6939	34.8143	0.220795
	-63.912	-27.0007	29.7226	0.204197
	-19.1086	29.3565	56.0216	0.228726
	-31.4983	15.166	53.2286	0.188012
	-31.1209	11.5606	58.6086	0.211457
	-21.7485	4.74399	64.9015	0.215717
	-3.29037	-25.6709	53.9656	0.217039
	-4.61763	17.6248	54.7189	0.219098
	-2.68661	28.0699	54.5027	0.197988
	-11.4268	15.6632	23.5612	0.233678
	-13.2234	18.691	26.2686	0.182539
	-7.93211	7.75658	29.4811	0.208107
	-9.86589	10.7947	33.265	0.182832
	-12.8915	13.4433	36.9083	0.200973
	-18.9426	18.7404	44.195	0.194125
	-21.9682	21.3889	47.8383	0.185934
	-47.4124	41.3373	-12.9737	0.147688
	-63.8794	-11.923	2.45017	0.166991
	-57.4064	-11.3614	-16.5935	0.164915
	-36.7987	-82.4623	31.0617	0.249356
	-23.8392	-62.8042	53.2996	0.268403
	-36.7424	42.6286	14.7194	0.17994
	-55.2716	-45.7043	-24.1449	0.153876
	-15.6112	29.8535	-24.5837	0.193369
	-14.8206	43.6576	47.7914	0.160185
	-3.78573	-2.99531	50.4436	0.144696
	-8.70881	23.2655	64.0196	0.161568
	-44.3013	-26.8013	-1.57661	0.153307
	-48.8751	-25.0677	-4.77688	0.160853
	-52.2886	-22.8381	-7.00534	0.172805
	-43.4206	-32.4452	-3.98995	0.20689
	-48.9285	-31.9965	-5.09258	0.19705
	-53.3574	-31.5586	-6.28164	0.172721
	-58.8653	-31.1099	-7.38427	0.155467
	-44.3725	-36.0397	-1.99754	0.177683
	-54.1644	-36.4488	-2.27802	0.168711
	-59.6227	-34.5919	-2.79892	0.156348
	66.0906	-38.0631	26.2083	0.22117
	65.3774	-6.64413	-5.14188	0.22604
	62.4187	-23.2923	36.2676	0.232356
	54.4834	35.978	3.03554	0.214083
	41.7366	25.0025	38.5587	0.213827
	37.5526	20.3075	52.6666	0.293469
	6.44317	58.9994	18.3126	0.222245
	9.83179	67.976	17.7398	0.249203
	28.0194	61.6996	13.0772	0.214652
	5.88112	54.0182	40.871	0.236171
	22.2826	-12.9776	70.2956	0.220698
	21.4118	-3.85302	67.6914	0.203242
	-41.0302	16.762	52.9046	0.205718
	-49.3392	38.8147	-0.639161	0.217403
	-55.69	19.1528	15.3632	0.20936
	-46.9756	18.1663	-23.1622	0.262831
	-51.8573	14.1342	-16.632	0.200836
	-57.3241	7.29256	-7.46217	0.209321
	-60.0154	-18.8408	29.0091	0.304055
	-67.0079	-20.5141	-13.1814	0.228543
	-63.0035	-45.9113	2.7618	0.286631
	-6.46867	1.47847	48.602	0.213901
	-20.7249	5.53356	-42.2879	0.227881
	-27.8878	17.4532	-39.7676	0.277225
	-24.7862	4.68522	-44.9525	0.230729
	-54.3652	-20.9725	-34.7559	0.311303
	-63.3091	-51.8343	5.33674	0.258754
	-53.9606	-42.3426	0.331892	0.211067
	-25.3945	26.6694	-7.6096	0.232911
	-29.9934	29.4633	-9.5299	0.259577
	-34.881	35.441	13.0026	0.190205
	-52.6598	12.7276	-14.0896	0.155811
	-59.3298	5.2944	7.29919	0.150943
	-65.7746	-16.1856	-15.534	0.144176
	-61.1429	-23.0835	-3.72483	0.17377
	-67.4818	-25.1619	-12.7257	0.142003
	-3.78693	68.2089	-2.04809	0.143477
	-50.0618	-61.3374	4.19459	0.154774
	-56.7863	-31.2803	-29.583	0.154577
	-46.4985	-42.6357	-22.7421	0.143683
	-33.513	-3.88702	-24.527	0.159666
	-48.9342	-10.5097	-20.0875	0.15497
	-53.2911	-8.09514	-20.2807	0.149373
	-19.326	-47.8169	-12.6817	0.158314
	-47.905	-34.0325	-9.12125	0.150207
	-57.7575	-16.9072	33.6178	0.204085
	-64.1055	-37.5283	-6.13522	0.177554
	-66.0882	-34.2455	-11.2064	0.202304
	-60.1722	-39.3	-14.2012	0.171054
	-2.29531	-85.5927	33.2759	0.176194
	-25.414	15.8069	-39.8868	0.181682
	-4.83368	53.3407	-8.64615	0.183133
	-33.378	54.149	-13.4397	0.160865
	-53.9474	14.7373	6.82783	0.170068
	-47.3674	25.7491	37.1185	0.163053
	-2.71595	58.4161	32.0071	0.141926
Imagined low gamma band	Xcoordinate	Ycoordinate	Zcoordinate	Averagecorrelation
	-40.3122	49.3352	13.6439	0.191096
	-50.7687	36.3553	-3.60646	0.196148
	-63.4959	-13.5533	28.62	0.208475
	-63.3652	-15.2365	25.6811	0.187033
	-64.3614	-43.2169	0.245195	0.231186
	-41.5858	17.0667	-36.512	0.193272
	47.414	-2.9062	55.1419	0.212847
	50.7908	29.3212	33.2537	0.231907
	47.7478	8.96074	29.849	0.189337
	62.1156	2.7347	34.4176	0.184518
	42.6667	50.4562	14.2174	0.19815
	42.0496	43.5763	16.5829	0.212505
	57.571	13.6975	7.02097	0.227516
	4.0731	61.0551	-8.6952	0.182346
	30.5884	9.23163	23.2505	0.203235
	34.3881	12.8797	25.5801	0.194137
	38.1878	16.5277	27.9096	0.216107
	34.4452	44.701	34.5572	0.267105
	32.2206	50.0833	35.3681	0.233063
	56.1038	11.3177	-14.2716	0.244086
	52.4066	11.6629	-35.7451	0.20419
	-56.8504	-39.3082	33.4555	0.18251
	-67.2988	-33.076	9.38746	0.188627
	-66.3432	-31.7633	4.50582	0.209516
	-64.4395	-13.9005	3.3403	0.21155
	-67.0943	-22.4648	4.97351	0.242191
	-66.3679	-29.6562	1.76238	0.27142
	-64.688	-39.6176	-4.0023	0.251955
	-66.0244	-18.2215	0.799684	0.216038
	-65.5438	-24.2913	-1.32429	0.198121
	-66.8827	-21.2385	-15.1242	0.201177
	-55.3729	-24.8246	-33.3112	0.249653
	-52.6265	-15.6004	-37.5531	0.209313
	-33.9794	-25.1477	-23.2407	0.208167
	-44.2585	-15.3522	-39.0933	0.185345
	-58.4005	-9.83075	-5.57887	0.221345
	-63.0701	-11.2208	-2.13449	0.224945
	-59.3652	2.92547	-3.71466	0.237409
	-61.4375	6.17561	22.4557	0.242089
	-51.6423	-52.443	29.3318	0.209049
	54.3885	-13.8114	-39.8587	0.221429
	54.7656	-11.1381	-40.1807	0.235068
	57.5944	-14.9501	-28.7987	0.233741
	68.2389	-14.3234	-16.9158	0.222247
	69.0345	-22.1774	-15.6869	0.242626
	69.3813	-18.6568	-14.3162	0.263006
	67.0049	-6.54224	1.16104	0.227126
	68.0807	-11.1829	4.04373	0.223196
	69.0482	-21.665	7.51063	0.238797
	68.0627	-20.3213	8.01874	0.334852
	63.2626	-20.504	23.1707	0.283939
	69.8886	-32.8762	8.28377	0.215057
	69.9907	-32.7192	11.3413	0.235211
	62.2796	-22.8494	27.0325	0.215854
	68.4702	-45.2675	0.538991	0.216333
	46.4237	-52.2976	22.4625	0.236868
	56.3087	-14.7369	-38.5638	0.284142
	59.9494	-15.5597	-34.6592	0.220028
	67.5757	-11.8207	-18.3769	0.249933
	68.9034	-19.1402	-16.1007	0.250299
	66.8762	-8.25277	3.08821	0.269527
	68.8177	-14.2472	5.26395	0.231238
	70.9512	-23.6198	4.17474	0.244281
	65.1815	-19.0058	20.3617	0.23519
	68.5491	-30.3374	14.5399	0.245266
	61.9844	-21.3974	25.0255	0.230454
	61.8714	-21.1256	27.5062	0.220952
	69.3534	-42.851	-1.73135	0.223992
	68.1302	-35.5588	9.07787	0.28954
	62.9917	-52.2647	-2.82984	0.224959
	64.3554	-40.8597	25.8375	0.235866
	65.0415	-54.0102	1.81301	0.229927
	67.1704	-49.0611	2.71135	0.21542
	32.1637	20.0731	-36.6771	0.215915
	34.8379	-4.72732	-44.6693	0.221724
	-50.1029	37.1667	-3.97816	0.230827
	-50.0584	36.0803	-9.96236	0.255544
	-52.9639	12.7541	-17.0787	0.255659
	-31.5667	-6.20979	-41.8821	0.245069
	-37.3194	-8.70011	-40.3351	0.244352
	-51.6854	-50.2925	45.2018	0.232686
	-50.242	-43.5752	49.8719	0.222149
	-46.6096	-40.062	46.6666	0.249932
	-46.7864	-21.9341	63.115	0.279246
	-35.6087	-21.6924	63.7542	0.269409
	-36.1051	-14.3873	69.5769	0.247836
	-4.45905	-48.3254	33.6876	0.22669
	39.0242	-48.6605	57.3887	0.235751
	42.3156	-62.429	11.2725	0.233108
	54.5403	-41.6274	47.574	0.229193
	52.9976	-37.9279	49.2013	0.282663
	46.9275	-27.4624	64.511	0.235485
	40.1349	-18.856	66.2789	0.234954
	50.6274	-5.78869	53.8155	0.258875
	42.723	13.4137	56.814	0.278255
	66.8324	-7.1993	-2.53764	0.228766
	5.45069	21.7675	47.217	0.233776
	6.85001	16.2892	58.3444	0.254675
	20.6637	8.90576	66.1484	0.256043
	25.3268	4.69988	68.0572	0.229767
	51.8827	2.62292	-35.3374	0.230673
	35.5069	-3.70726	-45.9948	0.230774
	16.2552	-74.7661	46.6578	0.233872
	-30.1856	35.8596	38.9161	0.250811
	-39.4938	8.32423	45.2605	0.232862
	-52.1912	1.50168	44.0998	0.262755
	-54.7323	-0.0366677	44.8616	0.263843
	-58.5	-8.91811	38.094	0.276946
	-7.06732	59.7013	35.4246	0.22469
	-42.9858	-10.046	61.2502	0.198487
	-30.0433	35.2296	33.0276	0.274086
	-42.2435	11.511	50.9727	0.198327
	-54.2641	-16.2556	53.766	0.183243
	-23.4606	52.7712	8.35454	0.183644
	-35.8865	44.4524	27.4938	0.190653
	-39.8411	26.9184	23.0067	0.200552
	-62.2191	-9.26378	35.3751	0.189116
	-40.121	42.5339	18.1962	0.220832
	-41.4114	35.5655	18.6128	0.277492
	-54.4835	24.1062	19.7842	0.210714
	-58.9302	6.4523	33.7209	0.182544
	-53.393	31.133	3.80666	0.202151
	-65.2296	-14.9391	1.05961	0.181743
	-50.1023	35.8644	-9.40056	0.20578
	-39.8913	-32.5866	66.0831	0.179933
	-56.8937	-20.2328	45.2186	0.202037
	-52.8317	-46.5658	48.9828	0.189881
	-59.9884	-27.7098	38.5597	0.182313
	-2.68661	28.0699	54.5027	0.18679
	-11.4268	15.6632	23.5612	0.243752
	-23.2853	34.1423	39.0059	0.261076
	-7.93211	7.75658	29.4811	0.194226
	-9.86589	10.7947	33.265	0.205156
	-12.8915	13.4433	36.9083	0.208442
	-15.917	16.0918	40.5516	0.183604
	-59.4445	-18.468	12.581	0.218778
	-37.3216	40.8535	9.31525	0.191209
	-63.8794	-11.923	2.45017	0.159527
	-66.0244	-18.2215	0.799684	0.15126
	-51.018	-7.25857	-16.4762	0.151909
	-57.4064	-11.3614	-16.5935	0.145202
	-63.2195	-48.6681	4.36632	0.170879
	-39.5702	9.26794	-38.7049	0.16687
	-49.9364	-5.65104	-31.8283	0.143455
	-10.102	-86.4393	32.3904	0.195505
	-36.7987	-82.4623	31.0617	0.179417
	-37.6855	8.14175	59.691	0.214667
	-37.3773	53.9614	9.64386	0.162275
	-45.8014	29.802	34.5237	0.158549
	-20.0985	3.3904	-39.79	0.14618
	-55.2716	-45.7043	-24.1449	0.146555
	-1.12588	62.4658	-15.1693	0.142846
	-0.690597	43.8019	-25.8013	0.148598
	-6.1674	19.4529	41.8925	0.161452
	-44.3013	-26.8013	-1.57661	0.176762
	-48.8751	-25.0677	-4.77688	0.197484
	-52.2886	-22.8381	-7.00534	0.156803
	-56.8624	-21.1045	-10.2056	0.222914
	-58.8653	-31.1099	-7.38427	0.185346
	-44.3725	-36.0397	-1.99754	0.151084
	-54.1644	-36.4488	-2.27802	0.149472
	-59.6227	-34.5919	-2.79892	0.173478
	46.4238	-9.41564	-42.9812	0.254661
	68.1677	-12.2855	22.2479	0.29418
	64.7693	-5.9755	31.2892	0.212606
	60.3542	-14.7041	39.2314	0.237902
	4.69691	46.3285	41.284	0.29696
	18.3909	-20.4921	75.2186	0.219078
	21.4118	-3.85302	67.6914	0.229008
	56.718	-32.0309	-29.7927	0.200189
	-43.8783	30.9553	22.3016	0.196343
	-40.5839	6.3615	54.0276	0.235891
	-57.5898	-13.4712	43.3322	0.2068
	-49.7469	-8.40889	52.1383	0.240804
	-51.8573	14.1342	-16.632	0.241804
	-65.1395	-13.6235	19.2956	0.212638
	-64.8204	-15.1963	-18.131	0.263046
	-5.20308	33.6214	58.3752	0.228719
	-36.7012	53.6661	18.2782	0.255713
	-18.0506	-7.15376	-24.377	0.247185
	-25.6644	12.5885	-42.4944	0.215059
	-34.5557	-45.9145	62.5027	0.304531
	-29.9934	29.4633	-9.5299	0.214996
	-59.7866	-45.7209	36.7795	0.282255
	-67.4818	-25.1619	-12.7257	0.147878
	-28.1917	2.37719	-44.7067	0.147895
	-19.326	-47.8169	-12.6817	0.159185
	-45.7743	-62.3228	14.3593	0.169851
	-64.1055	-37.5283	-6.13522	0.162799
	-65.1355	-43.3506	-0.965511	0.152181
	-66.0882	-34.2455	-11.2064	0.161446
	-54.7947	-58.7134	-14.77	0.150966
	-9.51858	-101.357	11.698	0.172258
	-2.19293	-95.2617	13.1828	0.17659
	-12.3961	-93.0831	-12.8418	0.18781
	-55.7625	-41.6256	-25.467	0.144273
	-39.7624	-13.41	-29.0616	0.157046
	-56.1537	-28.386	-31.7189	0.163037
	-31.1536	-0.463115	-45.2282	0.143974
	-33.378	54.149	-13.4397	0.160641
	-25.7824	48.7607	13.9352	0.14822
	-3.77809	65.5592	9.22839	0.172779
	-21.945	27.134	58.8303	0.16667
Imagined low gamma band	Xcoordinate	Ycoordinate	Zcoordinate	Averagecorrelation
	-55.8003	20.4607	20.8416	0.187965
	-65.3813	-12.1648	17.9974	0.188885
	-62.9374	-10.0174	1.93696	0.224097
	-67.0079	-20.5141	-13.1814	0.195814
	-63.5885	-13.0962	-14.5594	0.187285
	-34.8598	4.49014	-40.8785	0.181323
	-34.3373	-2.90914	-46.0524	0.194988
	-17.1859	-8.15894	66.6083	0.183767
	-46.9697	-37.0211	47.3931	0.201817
	-54.8205	-21.6484	52.5051	0.201375
	47.455	-43.8671	39.2405	0.258814
	34.0557	36.7593	28.4721	0.197092
	41.7336	47.6954	26.2154	0.189666
	42.0496	43.5763	16.5829	0.201125
	59.6478	18.5719	17.3313	0.201713
	60.7031	8.04722	-6.85244	0.214467
	4.0731	61.0551	-8.6952	0.199952
	13.9654	68.4715	-4.30353	0.191342
	36.3866	30.4709	-19.5478	0.192513
	8.37206	61.6656	3.64197	0.190155
	7.0529	62.0986	7.57742	0.274744
	56.1038	11.3177	-14.2716	0.243606
	57.42	4.80594	-33.6839	0.222145
	64.6933	-4.1405	-25.468	0.20984
	-66.6792	-37.607	12.0667	0.199678
	-65.714	-41.3246	11.383	0.239405
	-61.743	-24.8617	28.1438	0.185118
	-60.3908	-23.8266	25.448	0.301607
	-67.3455	-29.639	7.19512	0.22129
	-66.3432	-31.7633	4.50582	0.276236
	-67.0943	-22.4648	4.97351	0.206093
	-66.3679	-29.6562	1.76238	0.237367
	-64.9545	-14.0748	1.23726	0.244673
	-66.0244	-18.2215	0.799684	0.297383
	-65.5438	-24.2913	-1.32429	0.21461
	-66.819	-21.6722	-11.5459	0.275529
	-50.6508	1.31578	-21.0684	0.208449
	-53.1088	-30.1096	-31.7223	0.184411
	-33.9794	-25.1477	-23.2407	0.19679
	-46.4684	18.3319	-24.1684	0.187027
	51.2391	-9.2046	-42.3417	0.253188
	58.2209	3.90741	-33.0009	0.276679
	59.0718	5.59857	-30.4372	0.267903
	54.7656	-11.1381	-40.1807	0.226027
	58.3662	6.94487	-15.4717	0.31756
	58.1842	-15.1137	-36.5204	0.304574
	59.9215	9.04591	-9.6682	0.229438
	59.935	-15.5382	-30.2803	0.244547
	57.5944	-14.9501	-28.7987	0.212138
	62.2078	-12.1104	-26.5383	0.253209
	57.6875	-17.0994	-24.4763	0.238894
	58.5457	-16.5991	-24.2587	0.23637
	66.153	-27.5603	-17.9652	0.231738
	69.0345	-22.1774	-15.6869	0.216244
	69.3813	-18.6568	-14.3162	0.214365
	67.6116	-8.27324	-0.36994	0.260491
	67.0049	-6.54224	1.16104	0.216423
	68.9876	-16.0751	1.26638	0.222512
	69.0627	-12.8972	3.54096	0.217068
	68.0807	-11.1829	4.04373	0.220967
	70.8184	-32.5828	-9.33088	0.214003
	69.9396	-23.6266	0.996358	0.235434
	70.3202	-22.3557	1.9001	0.214199
	70.3504	-21.2165	3.38213	0.227476
	67.0639	-16.3971	21.1516	0.226893
	69.5876	-38.0558	-4.03377	0.261755
	69.428	-40.5372	-2.22955	0.269553
	68.6775	-32.5033	15.5269	0.249123
	63.2484	-51.122	-3.58296	0.312332
	68.4702	-45.2675	0.538991	0.229486
	67.5535	-47.3394	2.13195	0.28013
	53.5846	-10.2681	-41.0713	0.275954
	56.3087	-14.7369	-38.5638	0.260729
	60.833	-5.67516	-29.9077	0.241361
	59.9494	-15.5597	-34.6592	0.230003
	59.945	-14.8469	-33.1337	0.27775
	65.5974	-7.56643	-24.0574	0.218717
	61.2984	7.04505	-8.03277	0.223003
	62.0546	-13.8494	-25.6155	0.241518
	66.8146	-24.9391	-18.083	0.246381
	67.4975	-22.1213	-18.0445	0.293387
	68.9034	-19.1402	-16.1007	0.242872
	68.7426	-26.6027	-16.0547	0.234664
	69.7317	-19.569	2.16748	0.268782
	69.6343	-18.0298	3.02905	0.238237
	67.7651	-12.7365	5.69093	0.238363
	68.737	-10.3657	19.7296	0.226672
	68.8463	-33.4907	-4.89869	0.275552
	70.1961	-29.8877	10.7116	0.216463
	61.6627	-50.4445	-4.44231	0.243706
	69.5308	-42.72	-3.03382	0.26789
	69.3534	-42.851	-1.73135	0.21375
	62.9917	-52.2647	-2.82984	0.22001
	67.8819	-45.64	1.83217	0.223356
	66.1674	-51.636	1.8838	0.216272
	62.1153	-43.0957	16.2463	0.236596
	46.6753	-3.90112	-44.1754	0.222539
	21.6634	-4.36503	-32.1544	0.227431
	34.8379	-4.72732	-44.6693	0.231157
	-28.4224	14.3065	-41.9018	0.223645
	-40.7774	17.1405	-37.2721	0.214315
	-37.3194	-8.70011	-40.3351	0.220567
	-46.6096	-40.062	46.6666	0.256428
	-50.4719	-51.2686	48.3404	0.244784
	-32.1429	-56.1271	64.3248	0.244334
	-35.6087	-21.6924	63.7542	0.27936
	-36.1051	-14.3873	69.5769	0.218338
	-25.7295	-59.4267	61.75	0.253474
	-20.5578	-49.5146	61.5282	0.25393
	-2.77951	-20.5218	52.2347	0.279622
	-4.87222	-46.9451	46.2425	0.229002
	42.4434	-67.9018	47.7862	0.244693
	42.3213	-67.1304	21.0858	0.243017
	48.3624	-62.5029	46.0645	0.235912
	51.9793	-56.6921	44.0956	0.257914
[truncated: 137 more rows]

## Sheet: Figure 5a & Supp. Fig 16 & Supp
name	study	region	band	feature	representation	Fisher distance	significant
overt L	2	Superior temporal	$\theta$	coronal	articulatory	0.770165	1
overt L	2	Superior temporal	$\theta$	high front	vocalic	0.608304	1
overt L	2	Superior temporal	$\mathrm{l}\beta$	labial	articulatory	0.568882	1
overt L	2	Superior temporal	$\mathrm{l}\beta$	coronal	articulatory	0.952329	1
overt L	2	Superior temporal	$\mathrm{l}\beta$	dorsal	articulatory	0.543968	1
overt L	2	Superior temporal	$\mathrm{l}\beta$	nasal	phonetic	0.607875	1
overt L	2	Superior temporal	$\mathrm{l}\beta$	plosive	phonetic	0.494976	1
overt L	2	Superior temporal	$\mathrm{l}\beta$	low back	vocalic	0.584509	1
overt L	2	Superior temporal	$\mathrm{l}\beta$	low front	vocalic	0.508229	1
overt L	2	Superior temporal	$\mathrm{l}\beta$	high back	vocalic	0.932505	1
overt L	2	Superior temporal	$\mathrm{l}\beta$	high front	vocalic	0.613046	1
overt L	2	Superior temporal	$\mathrm{BHA}$	labial	articulatory	0.550603	1
overt L	2	Superior temporal	$\mathrm{BHA}$	coronal	articulatory	0.503263	1
overt L	2	Superior temporal	$\mathrm{BHA}$	dorsal	articulatory	0.463633	1
overt L	2	Superior temporal	$\mathrm{BHA}$	fricative	phonetic	0.470668	1
overt L	2	Superior temporal	$\mathrm{BHA}$	nasal	phonetic	0.505805	1
overt L	2	Superior temporal	$\mathrm{BHA}$	plosive	phonetic	0.468851	1
overt L	2	Superior temporal	$\mathrm{BHA}$	approximant	phonetic	0.570212	1
overt L	2	Superior temporal	$\mathrm{BHA}$	low back	vocalic	0.439063	1
overt L	2	Superior temporal	$\mathrm{BHA}$	low front	vocalic	0.496377	1
overt L	2	Superior temporal	$\mathrm{BHA}$	high back	vocalic	0.480571	1
overt L	2	Broca	$\mathrm{l}\beta$	fricative	phonetic	0.179293	1
overt L	2	Broca	$\mathrm{BHA}$	plosive	phonetic	0.409019	1
overt L	2	Sensorimotor	$\mathrm{BHA}$	labial	articulatory	0.547284	1
overt L	2	Sensorimotor	$\mathrm{BHA}$	coronal	articulatory	0.581598	1
overt L	2	Sensorimotor	$\mathrm{BHA}$	dorsal	articulatory	0.503034	1
overt L	2	Sensorimotor	$\mathrm{BHA}$	fricative	phonetic	0.511449	1
overt L	2	Sensorimotor	$\mathrm{BHA}$	nasal	phonetic	0.483366	1
overt L	2	Sensorimotor	$\mathrm{BHA}$	plosive	phonetic	0.581886	1
overt L	2	Sensorimotor	$\mathrm{BHA}$	approximant	phonetic	0.355129	1
overt L	2	Sensorimotor	$\mathrm{BHA}$	low back	vocalic	0.496806	1
overt L	2	Sensorimotor	$\mathrm{BHA}$	low front	vocalic	0.503429	1
overt L	2	Sensorimotor	$\mathrm{BHA}$	high back	vocalic	0.644761	1
overt L	2	Sensorimotor	$\mathrm{BHA}$	high front	vocalic	0.519351	1
overt L	2	Superior temporal	$\theta$	plosive	phonetic	0.30416	1
overt L	2	Superior temporal	$\theta$	low front	vocalic	0.338041	1
overt L	2	Superior temporal	$\theta$	high back	vocalic	0.371073	1
overt L	2	Superior temporal	$\mathrm{l}\gamma$	labial	articulatory	0.413037	1
overt L	2	Superior temporal	$\mathrm{l}\gamma$	coronal	articulatory	0.437325	1
overt L	2	Superior temporal	$\mathrm{l}\gamma$	dorsal	articulatory	0.367978	1
overt L	2	Superior temporal	$\mathrm{l}\gamma$	fricative	phonetic	0.398044	1
overt L	2	Superior temporal	$\mathrm{l}\gamma$	nasal	phonetic	0.356784	1
overt L	2	Superior temporal	$\mathrm{l}\gamma$	plosive	phonetic	0.388701	1
overt L	2	Superior temporal	$\mathrm{l}\gamma$	approximant	phonetic	0.471061	1
overt L	2	Superior temporal	$\mathrm{l}\gamma$	low back	vocalic	0.345516	1
overt L	2	Superior temporal	$\mathrm{l}\gamma$	low front	vocalic	0.347894	1
overt L	2	Superior temporal	$\mathrm{l}\gamma$	high back	vocalic	0.384748	1
overt L	2	Superior temporal	$\mathrm{l}\gamma$	high front	vocalic	0.332967	1
overt L	2	Superior temporal	$\mathrm{BHA}$	labial	articulatory	2.69291	1
overt L	2	Superior temporal	$\mathrm{BHA}$	coronal	articulatory	5.10241	1
overt L	2	Superior temporal	$\mathrm{BHA}$	dorsal	articulatory	1.95137	1
overt L	2	Superior temporal	$\mathrm{BHA}$	fricative	phonetic	2.86815	1
overt L	2	Superior temporal	$\mathrm{BHA}$	nasal	phonetic	1.62432	1
overt L	2	Superior temporal	$\mathrm{BHA}$	plosive	phonetic	1.94475	1
overt L	2	Superior temporal	$\mathrm{BHA}$	approximant	phonetic	2.34599	1
overt L	2	Superior temporal	$\mathrm{BHA}$	low back	vocalic	1.84503	1
overt L	2	Superior temporal	$\mathrm{BHA}$	low front	vocalic	2.15328	1
overt L	2	Superior temporal	$\mathrm{BHA}$	high back	vocalic	3.37433	1
overt L	2	Superior temporal	$\mathrm{BHA}$	high front	vocalic	1.9828	1
overt L	2	Broca	$\theta$	labial	articulatory	0.39208	1
overt L	2	Broca	$\theta$	plosive	phonetic	0.303558	1
overt L	2	Broca	$\theta$	low back	vocalic	0.307191	1
overt L	2	Sensorimotor	$\mathrm{l}\beta$	nasal	phonetic	0.463828	1
overt L	2	Sensorimotor	$\mathrm{l}\beta$	plosive	phonetic	0.449524	1
overt L	2	Sensorimotor	$\mathrm{l}\beta$	approximant	phonetic	0.472107	1
overt L	2	Sensorimotor	$\mathrm{l}\beta$	high back	vocalic	0.496764	1
overt L	2	Sensorimotor	$\mathrm{l}\beta$	high front	vocalic	0.49447	1
overt L	2	Sensorimotor	$\mathrm{l}\gamma$	labial	articulatory	0.525131	1
overt L	2	Sensorimotor	$\mathrm{l}\gamma$	dorsal	articulatory	0.598256	1
overt L	2	Sensorimotor	$\mathrm{l}\gamma$	fricative	phonetic	0.495842	1
overt L	2	Sensorimotor	$\mathrm{l}\gamma$	nasal	phonetic	0.662124	1
overt L	2	Sensorimotor	$\mathrm{l}\gamma$	plosive	phonetic	0.625454	1
overt L	2	Sensorimotor	$\mathrm{l}\gamma$	approximant	phonetic	0.551249	1
overt L	2	Sensorimotor	$\mathrm{l}\gamma$	low back	vocalic	0.593323	1
overt L	2	Sensorimotor	$\mathrm{l}\gamma$	low front	vocalic	0.517998	1
overt L	2	Sensorimotor	$\mathrm{l}\gamma$	high front	vocalic	0.512304	1
overt L	1	Sensorimotor	$\mathrm{l}\beta$	dorsal	articulatory	0.367221	1
overt L	1	Sensorimotor	$\mathrm{l}\beta$	nasal	phonetic	0.394336	1
overt L	1	Sensorimotor	$\mathrm{l}\beta$	plosive	phonetic	0.404771	1
overt L	1	Sensorimotor	$\mathrm{l}\beta$	approximant	phonetic	0.318816	1
overt L	1	Sensorimotor	$\mathrm{l}\beta$	low back	vocalic	0.342446	1
overt L	1	Sensorimotor	$\mathrm{l}\beta$	low front	vocalic	0.366054	1
overt L	1	Sensorimotor	$\mathrm{l}\beta$	high back	vocalic	0.281546	1
overt L	1	Sensorimotor	$\mathrm{l}\beta$	high front	vocalic	0.323257	1
overt L	1	Sensorimotor	$\mathrm{l}\beta$	central	vocalic	0.270324	1
overt L	1	Sensorimotor	$\mathrm{l}\gamma$	nasal	phonetic	0.258038	1
overt L	1	Sensorimotor	$\mathrm{l}\gamma$	plosive	phonetic	0.319791	1
overt L	1	Sensorimotor	$\mathrm{l}\gamma$	low back	vocalic	0.302498	1
overt L	1	Sensorimotor	$\mathrm{l}\gamma$	low front	vocalic	0.274251	1
overt L	1	Sensorimotor	$\mathrm{BHA}$	dorsal	articulatory	0.56513	1
overt L	1	Sensorimotor	$\mathrm{BHA}$	nasal	phonetic	0.732889	1
overt L	1	Sensorimotor	$\mathrm{BHA}$	plosive	phonetic	0.277833	1
overt L	1	Sensorimotor	$\mathrm{BHA}$	approximant	phonetic	0.487405	1
overt L	1	Sensorimotor	$\mathrm{BHA}$	low back	vocalic	0.735815	1
overt L	1	Sensorimotor	$\mathrm{BHA}$	low front	vocalic	0.627005	1
overt L	1	Sensorimotor	$\mathrm{BHA}$	high back	vocalic	0.531031	1
overt L	1	Sensorimotor	$\mathrm{BHA}$	high front	vocalic	0.354712	1
overt L	1	Sensorimotor	$\mathrm{BHA}$	central	vocalic	0.564203	1
overt L	1	Inferior temporal	$\mathrm{l}\gamma$	high front	vocalic	0.473515	1
overt L	1	Superior temporal	$\mathrm{l}\gamma$	plosive	phonetic	0.353525	1
overt L	1	Superior temporal	$\mathrm{l}\gamma$	high back	vocalic	0.283866	1
overt L	1	Superior temporal	$\mathrm{l}\gamma$	central	vocalic	0.296092	1
overt L	1	Superior temporal	$\mathrm{BHA}$	dorsal	articulatory	0.507237	1
overt L	1	Superior temporal	$\mathrm{BHA}$	nasal	phonetic	0.704552	1
overt L	1	Superior temporal	$\mathrm{BHA}$	plosive	phonetic	0.555756	1
overt L	1	Superior temporal	$\mathrm{BHA}$	approximant	phonetic	0.605344	1
overt L	1	Superior temporal	$\mathrm{BHA}$	low back	vocalic	0.474453	1
overt L	1	Superior temporal	$\mathrm{BHA}$	low front	vocalic	0.707	1
overt L	1	Superior temporal	$\mathrm{BHA}$	high back	vocalic	0.503327	1
overt L	1	Superior temporal	$\mathrm{BHA}$	high front	vocalic	1.16251	1
overt L	1	Superior temporal	$\mathrm{BHA}$	central	vocalic	0.804709	1
overt L	1	Sensorimotor	$\mathrm{BHA}$	nasal	phonetic	0.407059	1
overt L	1	Sensorimotor	$\mathrm{BHA}$	approximant	phonetic	0.365914	1
overt L	1	Sensorimotor	$\mathrm{BHA}$	central	vocalic	0.403127	1
overt L	1	Inferior temporal	$\mathrm{BHA}$	dorsal	articulatory	0.535642	1
overt L	1	Inferior temporal	$\mathrm{BHA}$	nasal	phonetic	0.82446	1
overt L	1	Inferior temporal	$\mathrm{BHA}$	plosive	phonetic	0.496252	1
overt L	1	Inferior temporal	$\mathrm{BHA}$	approximant	phonetic	0.701452	1
overt L	1	Inferior temporal	$\mathrm{BHA}$	low back	vocalic	0.432596	1
overt L	1	Inferior temporal	$\mathrm{BHA}$	low front	vocalic	0.776111	1
overt L	1	Inferior temporal	$\mathrm{BHA}$	high back	vocalic	0.709509	1
overt L	1	Inferior temporal	$\mathrm{BHA}$	high front	vocalic	1.28657	1
overt L	1	Inferior temporal	$\mathrm{BHA}$	central	vocalic	0.89365	1
overt L	1	Superior temporal	$\mathrm{l}\beta$	plosive	phonetic	0.286224	1
overt L	1	Superior temporal	$\mathrm{l}\gamma$	nasal	phonetic	0.369939	1
overt L	1	Superior temporal	$\mathrm{l}\gamma$	approximant	phonetic	0.276245	1
overt L	1	Superior temporal	$\mathrm{l}\gamma$	low back	vocalic	0.374935	1
overt L	1	Superior temporal	$\mathrm{l}\gamma$	low front	vocalic	0.444299	1
overt L	1	Superior temporal	$\mathrm{l}\gamma$	high back	vocalic	0.355496	1
overt L	1	Superior temporal	$\mathrm{l}\gamma$	high front	vocalic	0.726414	1
overt L	1	Superior temporal	$\mathrm{BHA}$	dorsal	articulatory	0.897237	1
overt L	1	Superior temporal	$\mathrm{BHA}$	nasal	phonetic	1.24253	1
overt L	1	Superior temporal	$\mathrm{BHA}$	plosive	phonetic	0.800809	1
overt L	1	Superior temporal	$\mathrm{BHA}$	approximant	phonetic	1.04478	1
overt L	1	Superior temporal	$\mathrm{BHA}$	low back	vocalic	0.933307	1
overt L	1	Superior temporal	$\mathrm{BHA}$	low front	vocalic	1.35149	1
overt L	1	Superior temporal	$\mathrm{BHA}$	high back	vocalic	1.02778	1
overt L	1	Superior temporal	$\mathrm{BHA}$	high front	vocalic	2.02924	1
overt L	1	Superior temporal	$\mathrm{BHA}$	central	vocalic	1.16133	1
overt L	1	Broca	$\mathrm{BHA}$	dorsal	articulatory	0.404941	1
overt L	1	Broca	$\mathrm{BHA}$	nasal	phonetic	0.582204	1
overt L	1	Broca	$\mathrm{BHA}$	plosive	phonetic	0.453982	1
overt L	1	Broca	$\mathrm{BHA}$	approximant	phonetic	0.412695	1
overt L	1	Broca	$\mathrm{BHA}$	low back	vocalic	0.480293	1
overt L	1	Broca	$\mathrm{BHA}$	low front	vocalic	0.500252	1
overt L	1	Broca	$\mathrm{BHA}$	high back	vocalic	0.377148	1
overt L	1	Broca	$\mathrm{BHA}$	high front	vocalic	0.426645	1
overt L	1	Broca	$\mathrm{BHA}$	central	vocalic	0.48313	1
overt L	1	Broca	$\mathrm{l}\beta$	approximant	phonetic	0.26969	1
overt L	1	Broca	$\mathrm{l}\beta$	low back	vocalic	0.492662	1
overt L	1	Broca	$\mathrm{l}\beta$	low front	vocalic	0.315149	1
overt L	3	Sensorimotor	$\theta$	labial	articulatory	0.160964	1
overt L	3	Sensorimotor	$\mathrm{l}\beta$	labial	articulatory	0.142815	1
overt L	3	Sensorimotor	$\mathrm{BHA}$	labial	articulatory	1.76205	1
overt L	3	Sensorimotor	$\mathrm{BHA}$	coronal	articulatory	0.641193	1
overt L	3	Sensorimotor	$\mathrm{BHA}$	dorsal	articulatory	1.21875	1
overt L	3	Inferior temporal	$\mathrm{BHA}$	labial	articulatory	0.547207	1
overt L	3	Inferior temporal	$\mathrm{BHA}$	coronal	articulatory	0.225366	1
overt L	3	Inferior temporal	$\mathrm{BHA}$	dorsal	articulatory	0.618247	1
overt L	3	Superior temporal	$\mathrm{BHA}$	labial	articulatory	0.443247	1
overt L	3	Superior temporal	$\mathrm{BHA}$	coronal	articulatory	0.164473	1
overt L	3	Superior temporal	$\mathrm{BHA}$	dorsal	articulatory	0.489951	1
overt L	3	Broca	$\mathrm{l}\gamma$	dorsal	articulatory	0.123671	1
overt L	3	Broca	$\mathrm{BHA}$	coronal	articulatory	0.150386	1
overt R	2	Sensorimotor	$\theta$	high back	vocalic	0.716985	1
overt R	2	Sensorimotor	$\mathrm{l}\beta$	low back	vocalic	0.875526	1
overt R	2	Sensorimotor	$\mathrm{l}\gamma$	high back	vocalic	0.134367	1
overt R	2	Sensorimotor	$\mathrm{BHA}$	labial	articulatory	0.796313	1
overt R	2	Sensorimotor	$\mathrm{BHA}$	dorsal	articulatory	0.717393	1
overt R	2	Sensorimotor	$\mathrm{BHA}$	fricative	phonetic	0.77375	1
overt R	2	Sensorimotor	$\mathrm{BHA}$	nasal	phonetic	0.719155	1
overt R	2	Sensorimotor	$\mathrm{BHA}$	plosive	phonetic	0.81748	1
overt R	2	Sensorimotor	$\mathrm{BHA}$	approximant	phonetic	0.684124	1
overt R	2	Sensorimotor	$\mathrm{BHA}$	low back	vocalic	0.62489	1
overt R	2	Sensorimotor	$\mathrm{BHA}$	low front	vocalic	0.84297	1
overt R	2	Sensorimotor	$\mathrm{BHA}$	high back	vocalic	0.808817	1
overt R	2	Sensorimotor	$\mathrm{BHA}$	high front	vocalic	0.954884	1
overt R	2	Sensorimotor	$\mathrm{BHA}$	central	vocalic	0.667418	1
overt R	2	Inferior temporal	$\mathrm{BHA}$	labial	articulatory	0.57125	1
overt R	2	Inferior temporal	$\mathrm{BHA}$	dorsal	articulatory	0.571517	1
overt R	2	Inferior temporal	$\mathrm{BHA}$	fricative	phonetic	0.579569	1
overt R	2	Inferior temporal	$\mathrm{BHA}$	nasal	phonetic	0.621759	1
overt R	2	Inferior temporal	$\mathrm{BHA}$	plosive	phonetic	0.536918	1
overt R	2	Inferior temporal	$\mathrm{BHA}$	approximant	phonetic	0.601779	1
overt R	2	Inferior temporal	$\mathrm{BHA}$	low back	vocalic	0.534833	1
overt R	2	Inferior temporal	$\mathrm{BHA}$	low front	vocalic	0.640741	1
overt R	2	Inferior temporal	$\mathrm{BHA}$	high front	vocalic	0.601332	1
overt R	2	Inferior temporal	$\mathrm{BHA}$	central	vocalic	0.583013	1
overt R	2	Superior temporal	$\mathrm{l}\beta$	high back	vocalic	0.611172	1
overt R	2	Superior temporal	$\mathrm{BHA}$	labial	articulatory	1.18183	1
overt R	2	Superior temporal	$\mathrm{BHA}$	dorsal	articulatory	1.08805	1
overt R	2	Superior temporal	$\mathrm{BHA}$	fricative	phonetic	1.09202	1
overt R	2	Superior temporal	$\mathrm{BHA}$	nasal	phonetic	1.31169	1
overt R	2	Superior temporal	$\mathrm{BHA}$	plosive	phonetic	1.4831	1
overt R	2	Superior temporal	$\mathrm{BHA}$	approximant	phonetic	1.35388	1
overt R	2	Superior temporal	$\mathrm{BHA}$	low back	vocalic	0.911735	1
overt R	2	Superior temporal	$\mathrm{BHA}$	low front	vocalic	1.54341	1
overt R	2	Superior temporal	$\mathrm{BHA}$	high back	vocalic	2.24628	1
overt R	2	Superior temporal	$\mathrm{BHA}$	high front	vocalic	1.34521	1
overt R	2	Superior temporal	$\mathrm{BHA}$	central	vocalic	1.22183	1
overt R	1	Sensorimotor	$\mathrm{BHA}$	dorsal	articulatory	0.295512	1
overt R	1	Sensorimotor	$\mathrm{BHA}$	nasal	phonetic	0.253425	1
overt R	1	Sensorimotor	$\mathrm{BHA}$	plosive	phonetic	0.323249	1
overt R	1	Sensorimotor	$\mathrm{BHA}$	approximant	phonetic	0.388933	1
overt R	1	Sensorimotor	$\mathrm{BHA}$	low back	vocalic	0.285201	1
overt R	1	Sensorimotor	$\mathrm{BHA}$	low front	vocalic	0.291937	1
overt R	1	Sensorimotor	$\mathrm{BHA}$	high back	vocalic	0.293003	1
overt R	1	Sensorimotor	$\mathrm{BHA}$	high front	vocalic	0.432701	1
overt R	1	Sensorimotor	$\mathrm{BHA}$	central	vocalic	0.315672	1
overt R	1	Inferior temporal	$\mathrm{BHA}$	dorsal	articulatory	0.550503	1
overt R	1	Inferior temporal	$\mathrm{BHA}$	nasal	phonetic	0.903787	1
overt R	1	Inferior temporal	$\mathrm{BHA}$	plosive	phonetic	0.518838	1
overt R	1	Inferior temporal	$\mathrm{BHA}$	approximant	phonetic	0.449431	1
overt R	1	Inferior temporal	$\mathrm{BHA}$	low back	vocalic	0.802448	1
overt R	1	Inferior temporal	$\mathrm{BHA}$	low front	vocalic	0.649246	1
overt R	1	Inferior temporal	$\mathrm{BHA}$	high back	vocalic	0.476396	1
overt R	1	Inferior temporal	$\mathrm{BHA}$	high front	vocalic	0.412657	1
overt R	1	Inferior temporal	$\mathrm{BHA}$	central	vocalic	0.508774	1
overt R	1	Superior temporal	$\mathrm{l}\gamma$	dorsal	articulatory	0.3573	1
overt R	1	Superior temporal	$\mathrm{l}\gamma$	nasal	phonetic	0.391666	1
overt R	1	Superior temporal	$\mathrm{l}\gamma$	approximant	phonetic	0.42464	1
overt R	1	Superior temporal	$\mathrm{l}\gamma$	low back	vocalic	0.614673	1
overt R	1	Superior temporal	$\mathrm{l}\gamma$	low front	vocalic	0.36799	1
overt R	1	Superior temporal	$\mathrm{l}\gamma$	high back	vocalic	0.280357	1
overt R	1	Superior temporal	$\mathrm{l}\gamma$	high front	vocalic	0.400765	1
overt R	1	Superior temporal	$\mathrm{l}\gamma$	central	vocalic	0.386363	1
overt R	1	Superior temporal	$\mathrm{BHA}$	dorsal	articulatory	0.906207	1
overt R	1	Superior temporal	$\mathrm{BHA}$	nasal	phonetic	1.32891	1
overt R	1	Superior temporal	$\mathrm{BHA}$	plosive	phonetic	1.15695	1
overt R	1	Superior temporal	$\mathrm{BHA}$	approximant	phonetic	0.964676	1
overt R	1	Superior temporal	$\mathrm{BHA}$	low back	vocalic	1.18889	1
overt R	1	Superior temporal	$\mathrm{BHA}$	low front	vocalic	1.34114	1
overt R	1	Superior temporal	$\mathrm{BHA}$	high back	vocalic	0.912268	1
overt R	1	Superior temporal	$\mathrm{BHA}$	high front	vocalic	1.44771	1
overt R	1	Superior temporal	$\mathrm{BHA}$	central	vocalic	1.01996	1
overt R	1	Broca	$\theta$	nasal	phonetic	0.288234	1
overt R	1	Broca	$\theta$	low front	vocalic	0.287838	1
overt R	1	Broca	$\mathrm{BHA}$	dorsal	articulatory	0.468311	1
overt R	1	Broca	$\mathrm{BHA}$	nasal	phonetic	0.470009	1
overt R	1	Broca	$\mathrm{BHA}$	approximant	phonetic	0.273656	1
overt R	1	Broca	$\mathrm{BHA}$	low back	vocalic	0.709669	1
overt R	1	Broca	$\mathrm{BHA}$	low front	vocalic	0.365976	1
overt R	1	Broca	$\mathrm{BHA}$	high back	vocalic	0.290757	1
overt R	1	Broca	$\mathrm{BHA}$	high front	vocalic	0.366264	1
overt R	1	Sensorimotor	$\theta$	dorsal	articulatory	0.38629	1
overt R	1	Sensorimotor	$\theta$	plosive	phonetic	0.575833	1
overt R	1	Sensorimotor	$\theta$	approximant	phonetic	0.24966	1
overt R	1	Sensorimotor	$\theta$	low front	vocalic	0.238806	1
overt R	1	Sensorimotor	$\theta$	high back	vocalic	0.308357	1
overt R	1	Sensorimotor	$\mathrm{l}\beta$	low back	vocalic	0.528226	1
overt R	1	Sensorimotor	$\mathrm{l}\gamma$	low front	vocalic	0.368723	1
overt R	1	Sensorimotor	$\mathrm{l}\gamma$	high front	vocalic	0.574831	1
overt R	1	Sensorimotor	$\mathrm{l}\gamma$	central	vocalic	0.305686	1
overt R	1	Sensorimotor	$\mathrm{BHA}$	nasal	phonetic	0.431124	1
overt R	1	Sensorimotor	$\mathrm{BHA}$	low front	vocalic	0.432574	1
overt R	1	Sensorimotor	$\mathrm{BHA}$	high back	vocalic	0.32731	1
overt R	1	Sensorimotor	$\mathrm{BHA}$	high front	vocalic	0.406621	1
overt R	1	Inferior temporal	$\mathrm{l}\gamma$	high front	vocalic	0.438565	1
overt R	1	Inferior temporal	$\mathrm{BHA}$	approximant	phonetic	0.439094	1
overt R	1	Inferior temporal	$\mathrm{BHA}$	high front	vocalic	0.48045	1
overt R	1	Superior temporal	$\mathrm{l}\beta$	low back	vocalic	0.648319	1
overt R	1	Superior temporal	$\mathrm{l}\beta$	high back	vocalic	0.422105	1
overt R	1	Superior temporal	$\mathrm{l}\gamma$	low back	vocalic	0.487263	1
overt R	1	Superior temporal	$\mathrm{BHA}$	dorsal	articulatory	0.500764	1
overt R	1	Superior temporal	$\mathrm{BHA}$	nasal	phonetic	0.744841	1
overt R	1	Superior temporal	$\mathrm{BHA}$	plosive	phonetic	0.666597	1
overt R	1	Superior temporal	$\mathrm{BHA}$	approximant	phonetic	0.413892	1
overt R	1	Superior temporal	$\mathrm{BHA}$	low front	vocalic	0.610543	1
overt R	1	Superior temporal	$\mathrm{BHA}$	high back	vocalic	0.514832	1
overt R	1	Superior temporal	$\mathrm{BHA}$	high front	vocalic	0.506798	1
overt R	1	Superior temporal	$\mathrm{BHA}$	central	vocalic	0.590905	1
overt R	3	Sensorimotor	$\theta$	labial	articulatory	0.145818	1
overt R	3	Sensorimotor	$\mathrm{BHA}$	labial	articulatory	1.37048	1
overt R	3	Sensorimotor	$\mathrm{BHA}$	coronal	articulatory	0.52741	1
overt R	3	Sensorimotor	$\mathrm{BHA}$	dorsal	articulatory	0.973408	1
covert L	2	Sensorimotor	$\theta$	coronal	articulatory	0.746792	1
covert L	2	Sensorimotor	$\theta$	dorsal	articulatory	0.63414	1
covert L	2	Sensorimotor	$\theta$	plosive	phonetic	0.749553	1
covert L	2	Sensorimotor	$\theta$	approximant	phonetic	0.650341	1
covert L	2	Sensorimotor	$\theta$	low back	vocalic	0.687035	1
covert L	2	Sensorimotor	$\theta$	low front	vocalic	0.611056	1
covert L	2	Sensorimotor	$\theta$	high front	vocalic	0.659001	1
covert L	2	Sensorimotor	$\mathrm{BHA}$	high front	vocalic	0.5781	1
covert L	2	Superior temporal	$\mathrm{l}\beta$	dorsal	articulatory	0.497398	1
covert L	2	Superior temporal	$\mathrm{l}\beta$	nasal	phonetic	0.554087	1
covert L	2	Superior temporal	$\mathrm{l}\beta$	low back	vocalic	0.533412	1
covert L	2	Superior temporal	$\mathrm{l}\beta$	high front	vocalic	0.699495	1
covert L	2	Superior temporal	$\mathrm{BHA}$	labial	articulatory	0.490202	1
covert L	2	Superior temporal	$\mathrm{BHA}$	coronal	articulatory	0.829708	1
covert L	2	Superior temporal	$\mathrm{BHA}$	high front	vocalic	0.620702	1
covert L	2	Broca	$\theta$	labial	articulatory	0.636741	1
covert L	2	Broca	$\theta$	coronal	articulatory	0.613488	1
covert L	2	Broca	$\theta$	approximant	phonetic	0.566441	1
covert L	2	Broca	$\mathrm{BHA}$	low front	vocalic	0.210964	1
covert L	2	Sensorimotor	$\theta$	high front	vocalic	0.351263	1
covert L	2	Sensorimotor	$\mathrm{BHA}$	coronal	articulatory	0.328019	1
covert L	2	Sensorimotor	$\mathrm{BHA}$	high front	vocalic	0.310195	1
covert L	2	Broca	$\mathrm{l}\gamma$	low back	vocalic	0.293977	1
covert L	2	Sensorimotor	$\theta$	coronal	articulatory	0.140487	1
covert L	2	Sensorimotor	$\theta$	dorsal	articulatory	0.186226	1
covert L	2	Sensorimotor	$\mathrm{l}\gamma$	approximant	phonetic	0.680033	1
covert L	1	Inferior temporal	$\mathrm{l}\beta$	nasal	phonetic	0.346534	1
covert L	1	Inferior temporal	$\mathrm{l}\beta$	approximant	phonetic	0.357945	1
covert L	1	Inferior temporal	$\mathrm{l}\beta$	low front	vocalic	0.404739	1
covert L	1	Inferior temporal	$\mathrm{l}\beta$	high back	vocalic	0.365235	1
covert L	1	Inferior temporal	$\mathrm{l}\beta$	high front	vocalic	0.352096	1
covert L	1	Inferior temporal	$\mathrm{l}\beta$	central	vocalic	0.375991	1
covert L	1	Broca	$\theta$	plosive	phonetic	0.373902	1
covert L	1	Broca	$\theta$	high back	vocalic	0.289961	1
covert L	1	Broca	$\mathrm{l}\beta$	dorsal	articulatory	0.301137	1
covert L	1	Inferior temporal	$\theta$	high front	vocalic	0.324685	1
covert L	1	Superior temporal	$\mathrm{l}\beta$	high front	vocalic	0.320846	1
covert L	1	Superior temporal	$\mathrm{BHA}$	nasal	phonetic	0.351808	1
covert L	1	Superior temporal	$\mathrm{BHA}$	low back	vocalic	0.447412	1
covert L	1	Superior temporal	$\mathrm{BHA}$	low front	vocalic	0.315593	1
covert L	1	Inferior temporal	$\theta$	high back	vocalic	0.489281	1
covert L	1	Inferior temporal	$\mathrm{l}\gamma$	high front	vocalic	0.412469	1
covert L	1	Broca	$\mathrm{l}\gamma$	low back	vocalic	0.478366	1
covert L	3	Sensorimotor	$\mathrm{l}\gamma$	coronal	articulatory	0.469639	1
covert L	3	Sensorimotor	$\mathrm{l}\gamma$	dorsal	articulatory	0.45417	1
covert L	3	Inferior temporal	$\mathrm{l}\beta$	labial	articulatory	0.501924	1
covert L	3	Inferior temporal	$\mathrm{l}\beta$	coronal	articulatory	0.386678	1
covert L	3	Inferior temporal	$\mathrm{l}\beta$	dorsal	articulatory	0.40127	1
covert L	3	Inferior temporal	$\mathrm{l}\gamma$	labial	articulatory	0.151558	1
covert L	3	Sensorimotor	$\theta$	labial	articulatory	0.161694	1
covert L	3	Sensorimotor	$\theta$	coronal	articulatory	0.189914	1
covert L	3	Superior temporal	$\theta$	dorsal	articulatory	0.169173	1
covert L	3	Superior temporal	$\mathrm{l}\beta$	labial	articulatory	0.13758	1
covert L	3	Superior temporal	$\mathrm{l}\beta$	dorsal	articulatory	0.177878	1
covert L	3	Superior temporal	$\mathrm{l}\gamma$	dorsal	articulatory	0.191144	1
covert L	3	Broca	$\mathrm{BHA}$	labial	articulatory	0.171602	1
covert R	2	Sensorimotor	$\mathrm{l}\beta$	dorsal	articulatory	0.527086	1
covert R	2	Inferior temporal	$\mathrm{BHA}$	high back	vocalic	0.532977	1
covert R	2	Superior temporal	$\mathrm{BHA}$	low back	vocalic	0.58268	1
covert R	1	Inferior temporal	$\theta$	plosive	phonetic	0.420238	1
covert R	1	Inferior temporal	$\mathrm{BHA}$	dorsal	articulatory	0.287877	1
covert R	1	Inferior temporal	$\mathrm{BHA}$	nasal	phonetic	0.282582	1
covert R	1	Inferior temporal	$\mathrm{BHA}$	low back	vocalic	0.324804	1
covert R	1	Inferior temporal	$\mathrm{BHA}$	high back	vocalic	0.296281	1
covert R	1	Superior temporal	$\theta$	low back	vocalic	0.3382	1
covert R	1	Superior temporal	$\mathrm{BHA}$	dorsal	articulatory	0.417527	1
covert R	1	Superior temporal	$\mathrm{BHA}$	nasal	phonetic	0.4521	1
covert R	1	Superior temporal	$\mathrm{BHA}$	approximant	phonetic	0.358776	1
covert R	1	Superior temporal	$\mathrm{BHA}$	low back	vocalic	0.728183	1
covert R	1	Superior temporal	$\mathrm{BHA}$	low front	vocalic	0.369773	1
covert R	1	Superior temporal	$\mathrm{BHA}$	high back	vocalic	0.305964	1
covert R	1	Superior temporal	$\mathrm{BHA}$	central	vocalic	0.31893	1
covert R	1	Broca	$\mathrm{l}\beta$	dorsal	articulatory	0.379115	1
covert R	1	Broca	$\mathrm{l}\beta$	nasal	phonetic	0.327526	1
covert R	1	Broca	$\mathrm{l}\beta$	plosive	phonetic	0.466094	1
covert R	1	Broca	$\mathrm{l}\beta$	low front	vocalic	0.291643	1
covert R	1	Broca	$\mathrm{l}\beta$	central	vocalic	0.434488	1
covert R	1	Sensorimotor	$\mathrm{l}\gamma$	low front	vocalic	0.265933	1
covert R	1	Inferior temporal	$\mathrm{l}\beta$	dorsal	articulatory	0.505386	1
covert R	1	Inferior temporal	$\mathrm{l}\beta$	nasal	phonetic	0.492195	1
covert R	1	Inferior temporal	$\mathrm{l}\beta$	approximant	phonetic	0.510871	1
covert R	1	Inferior temporal	$\mathrm{l}\beta$	low front	vocalic	0.511502	1
covert R	1	Inferior temporal	$\mathrm{l}\beta$	high back	vocalic	0.592485	1
covert R	1	Inferior temporal	$\mathrm{l}\beta$	central	vocalic	0.598824	1
covert R	1	Inferior temporal	$\mathrm{l}\gamma$	high front	vocalic	0.492713	1
covert R	1	Inferior temporal	$\mathrm{BHA}$	approximant	phonetic	0.396664	1
covert R	1	Inferior temporal	$\mathrm{BHA}$	low front	vocalic	0.406645	1
covert R	1	Inferior temporal	$\mathrm{BHA}$	high back	vocalic	0.503517	1
covert R	1	Inferior temporal	$\mathrm{BHA}$	high front	vocalic	0.379883	1
covert R	1	Superior temporal	$\mathrm{l}\gamma$	approximant	phonetic	0.407691	1
covert R	1	Superior temporal	$\mathrm{l}\gamma$	central	vocalic	0.525273	1
covert R	1	Superior temporal	$\mathrm{BHA}$	high front	vocalic	0.485363	1
covert R	3	Sensorimotor	$\mathrm{l}\gamma$	dorsal	articulatory	0.286569	1
covert R	3	Sensorimotor	$\mathrm{BHA}$	labial	articulatory	0.447264	1
covert R	3	Sensorimotor	$\mathrm{BHA}$	dorsal	articulatory	0.39901	1

## Sheet: Figure 6a & Supp. Fig.18 & Supp
name	study	region	band	feature	representation	Fisher distance	significant
overt L	2	Sensorimotor	$\theta/\mathrm{BHA}$	dorsal	articulatory	0.615905	1
overt L	2	Sensorimotor	$\theta/\mathrm{BHA}$	approximant	phonetic	0.684024	1
overt L	2	Superior temporal	$\theta/\mathrm{BHA}$	coronal	articulatory	0.167902	1
overt L	2	Superior temporal	$\mathrm{l}\beta/\mathrm{BHA}$	labial	articulatory	0.459091	1
overt L	2	Superior temporal	$\mathrm{l}\beta/\mathrm{BHA}$	coronal	articulatory	0.512672	1
overt L	2	Superior temporal	$\mathrm{l}\beta/\mathrm{BHA}$	fricative	phonetic	0.498469	1
overt L	2	Superior temporal	$\mathrm{l}\beta/\mathrm{BHA}$	plosive	phonetic	0.441903	1
overt L	2	Superior temporal	$\mathrm{l}\beta/\mathrm{BHA}$	approximant	phonetic	0.411082	1
overt L	2	Superior temporal	$\mathrm{l}\beta/\mathrm{BHA}$	low back	vocalic	0.39449	1
overt L	2	Superior temporal	$\mathrm{l}\beta/\mathrm{BHA}$	low front	vocalic	0.392945	1
overt L	2	Superior temporal	$\mathrm{l}\beta/\mathrm{BHA}$	high front	vocalic	0.517113	1
overt L	2	Broca	$\theta/\beta$	coronal	articulatory	0.160614	1
overt L	2	Broca	$\theta/\beta$	high back	vocalic	0.158053	1
overt L	2	Sensorimotor	$\mathrm{l}\beta/\mathrm{BHA}$	labial	articulatory	0.293567	1
overt L	2	Sensorimotor	$\mathrm{l}\beta/\mathrm{BHA}$	fricative	phonetic	0.427481	1
overt L	2	Sensorimotor	$\mathrm{l}\beta/\mathrm{BHA}$	plosive	phonetic	0.245588	1
overt L	2	Sensorimotor	$\mathrm{l}\beta/\mathrm{BHA}$	low front	vocalic	0.241369	1
overt L	2	Sensorimotor	$\mathrm{l}\gamma/\mathrm{BHA}$	coronal	articulatory	0.338388	1
overt L	2	Sensorimotor	$\mathrm{l}\gamma/\mathrm{BHA}$	dorsal	articulatory	0.302162	1
overt L	2	Sensorimotor	$\mathrm{l}\gamma/\mathrm{BHA}$	nasal	phonetic	0.34941	1
overt L	2	Sensorimotor	$\mathrm{l}\gamma/\mathrm{BHA}$	plosive	phonetic	0.288666	1
overt L	2	Sensorimotor	$\mathrm{l}\gamma/\mathrm{BHA}$	low back	vocalic	0.321931	1
overt L	2	Sensorimotor	$\mathrm{l}\gamma/\mathrm{BHA}$	high front	vocalic	0.29889	1
overt L	2	Sensorimotor	$\theta/\gamma$	nasal	phonetic	0.109925	1
overt L	2	Sensorimotor	$\theta/\gamma$	plosive	phonetic	0.119455	1
overt L	2	Sensorimotor	$\theta/\gamma$	low back	vocalic	0.127517	1
overt L	2	Sensorimotor	$\theta/\gamma$	low front	vocalic	0.112224	1
overt L	2	Broca	$\mathrm{l}\gamma/\mathrm{BHA}$	labial	articulatory	0.331871	1
overt L	2	Broca	$\mathrm{l}\beta/\gamma$	coronal	articulatory	0.384522	1
overt L	2	Broca	$\mathrm{l}\beta/\gamma$	dorsal	articulatory	0.349295	1
overt L	2	Broca	$\mathrm{l}\beta/\gamma$	fricative	phonetic	0.388752	1
overt L	2	Broca	$\mathrm{l}\beta/\gamma$	nasal	phonetic	0.32091	1
overt L	2	Broca	$\mathrm{l}\beta/\gamma$	plosive	phonetic	0.384557	1
overt L	2	Broca	$\mathrm{l}\beta/\gamma$	low back	vocalic	0.374136	1
overt L	2	Broca	$\mathrm{l}\beta/\gamma$	low front	vocalic	0.337347	1
overt L	2	Broca	$\mathrm{l}\beta/\gamma$	high back	vocalic	0.358728	1
overt L	2	Broca	$\mathrm{l}\beta/\gamma$	high front	vocalic	0.448222	1
overt L	2	Sensorimotor	$\mathrm{l}\beta/\gamma$	labial	articulatory	0.521281	1
overt L	2	Sensorimotor	$\mathrm{l}\beta/\gamma$	coronal	articulatory	0.614515	1
overt L	2	Sensorimotor	$\mathrm{l}\beta/\gamma$	dorsal	articulatory	0.59463	1
overt L	2	Sensorimotor	$\mathrm{l}\beta/\gamma$	nasal	phonetic	0.548114	1
overt L	2	Sensorimotor	$\mathrm{l}\beta/\gamma$	plosive	phonetic	0.582761	1
overt L	2	Sensorimotor	$\mathrm{l}\beta/\gamma$	approximant	phonetic	0.499082	1
overt L	2	Sensorimotor	$\mathrm{l}\beta/\gamma$	low back	vocalic	0.711491	1
overt L	2	Sensorimotor	$\mathrm{l}\beta/\gamma$	low front	vocalic	0.631736	1
overt L	2	Sensorimotor	$\mathrm{l}\beta/\gamma$	high back	vocalic	0.643686	1
overt L	2	Sensorimotor	$\mathrm{l}\beta/\gamma$	high front	vocalic	0.718235	1
overt L	1	Sensorimotor	$\mathrm{l}\beta/\gamma$	plosive	phonetic	0.392881	1
overt L	1	Inferior temporal	$\theta/\mathrm{BHA}$	nasal	phonetic	0.343027	1
overt L	1	Inferior temporal	$\theta/\mathrm{BHA}$	central	vocalic	0.365831	1
overt L	1	Inferior temporal	$\mathrm{l}\beta/\gamma$	low back	vocalic	0.400916	1
overt L	1	Superior temporal	$\theta/\mathrm{BHA}$	nasal	phonetic	0.393966	1
overt L	1	Superior temporal	$\theta/\mathrm{BHA}$	low front	vocalic	0.34903	1
overt L	1	Superior temporal	$\theta/\mathrm{BHA}$	high front	vocalic	0.393883	1
overt L	1	Superior temporal	$\theta/\mathrm{BHA}$	central	vocalic	0.379491	1
overt L	1	Broca	$\mathrm{l}\gamma/\mathrm{BHA}$	low back	vocalic	0.311154	1
overt L	3	Sensorimotor	$\theta/\gamma$	dorsal	articulatory	0.160187	1
overt L	3	Superior temporal	$\mathrm{l}\beta/\gamma$	coronal	articulatory	0.145724	1
overt L	3	Superior temporal	$\mathrm{l}\beta/\gamma$	low back	vocalic	0.145724	1
overt L	3	Superior temporal	$\mathrm{l}\beta/\gamma$	high back	vocalic	0.145724	1
overt L	3	Broca	$\theta/\gamma$	dorsal	articulatory	0.147173	1
overt L	3	Sensorimotor	$\theta/\gamma$	labial	articulatory	0.39997	1
overt L	3	Sensorimotor	$\theta/\gamma$	dorsal	articulatory	0.443415	1
overt L	3	Sensorimotor	$\theta/\gamma$	central	vocalic	0.39997	1
overt L	3	Superior temporal	$\mathrm{l}\beta/\mathrm{BHA}$	dorsal	articulatory	0.354528	1
overt R	2	Inferior temporal	$\mathrm{l}\beta/\mathrm{BHA}$	dorsal	articulatory	0.526832	1
overt R	2	Inferior temporal	$\mathrm{l}\beta/\mathrm{BHA}$	plosive	phonetic	0.631527	1
overt R	2	Inferior temporal	$\mathrm{l}\beta/\mathrm{BHA}$	low back	vocalic	0.927819	1
overt R	2	Inferior temporal	$\mathrm{l}\beta/\mathrm{BHA}$	central	vocalic	0.562073	1
overt R	2	Superior temporal	$\mathrm{l}\beta/\mathrm{BHA}$	low back	vocalic	0.815375	1
overt R	2	Superior temporal	$\theta/\gamma$	low front	vocalic	0.571613	1
overt R	2	Superior temporal	$\theta/\gamma$	high front	vocalic	0.614197	1
overt R	1	Superior temporal	$\theta/\mathrm{BHA}$	dorsal	articulatory	0.351277	1
overt R	1	Superior temporal	$\theta/\mathrm{BHA}$	plosive	phonetic	0.562041	1
overt R	1	Superior temporal	$\theta/\mathrm{BHA}$	high back	vocalic	0.333796	1
overt R	3	Sensorimotor	$\mathrm{l}\beta/\gamma$	coronal	articulatory	0.183364	1
overt R	3	Sensorimotor	$\mathrm{l}\beta/\gamma$	dorsal	articulatory	0.165429	1
overt R	3	Sensorimotor	$\mathrm{l}\beta/\gamma$	low back	vocalic	0.183364	1
overt R	3	Sensorimotor	$\mathrm{l}\beta/\gamma$	high back	vocalic	0.183364	1
overt R	3	Inferior temporal	$\theta/\beta$	coronal	articulatory	0.19929	1
overt R	3	Inferior temporal	$\theta/\beta$	low back	vocalic	0.19929	1
overt R	3	Inferior temporal	$\theta/\beta$	high back	vocalic	0.19929	1
covert L	2	Sensorimotor	$\mathrm{l}\beta/\mathrm{BHA}$	labial	articulatory	0.674423	1
covert L	2	Sensorimotor	$\mathrm{l}\beta/\mathrm{BHA}$	coronal	articulatory	1.05496	1
covert L	2	Sensorimotor	$\mathrm{l}\beta/\mathrm{BHA}$	dorsal	articulatory	0.869814	1
covert L	2	Sensorimotor	$\mathrm{l}\beta/\mathrm{BHA}$	fricative	phonetic	0.809261	1
covert L	2	Sensorimotor	$\mathrm{l}\beta/\mathrm{BHA}$	nasal	phonetic	0.745034	1
covert L	2	Sensorimotor	$\mathrm{l}\beta/\mathrm{BHA}$	plosive	phonetic	0.795836	1
covert L	2	Sensorimotor	$\mathrm{l}\beta/\mathrm{BHA}$	approximant	phonetic	0.69684	1
covert L	2	Sensorimotor	$\mathrm{l}\beta/\mathrm{BHA}$	low back	vocalic	0.880536	1
covert L	2	Sensorimotor	$\mathrm{l}\beta/\mathrm{BHA}$	low front	vocalic	0.774627	1
covert L	2	Sensorimotor	$\mathrm{l}\beta/\mathrm{BHA}$	high back	vocalic	0.67638	1
covert L	2	Sensorimotor	$\mathrm{l}\beta/\mathrm{BHA}$	high front	vocalic	1.03698	1
covert L	2	Broca	$\theta/\mathrm{BHA}$	coronal	articulatory	0.695375	1
covert L	2	Broca	$\theta/\mathrm{BHA}$	high back	vocalic	0.711274	1
covert L	2	Broca	$\theta/\gamma$	coronal	articulatory	0.792262	1
covert L	2	Broca	$\mathrm{l}\beta/\gamma$	coronal	articulatory	0.669887	1
covert L	2	Broca	$\mathrm{l}\beta/\gamma$	high back	vocalic	0.626434	1
covert L	1	Inferior temporal	$\theta/\beta$	plosive	phonetic	0.380957	1
covert L	1	Sensorimotor	$\theta/\beta$	dorsal	articulatory	0.326259	1
covert L	1	Sensorimotor	$\theta/\beta$	plosive	phonetic	0.498145	1
covert L	1	Sensorimotor	$\theta/\beta$	low front	vocalic	0.235085	1
covert L	1	Inferior temporal	$\theta/\gamma$	plosive	phonetic	0.413895	1
covert L	1	Inferior temporal	$\theta/\gamma$	approximant	phonetic	0.326755	1
covert L	1	Inferior temporal	$\mathrm{l}\beta/\gamma$	high back	vocalic	0.466349	1
covert L	3	Sensorimotor	$\theta/\beta$	labial	articulatory	0.306097	1
covert L	3	Sensorimotor	$\theta/\beta$	coronal	articulatory	0.307479	1
covert L	3	Sensorimotor	$\theta/\beta$	central	vocalic	0.306097	1
covert L	3	Superior temporal	$\theta/\mathrm{BHA}$	coronal	articulatory	0.42027	1
covert L	3	Superior temporal	$\theta/\mathrm{BHA}$	low back	vocalic	0.42027	1
covert L	3	Superior temporal	$\theta/\mathrm{BHA}$	high back	vocalic	0.42027	1
covert L	3	Superior temporal	$\theta/\mathrm{BHA}$	coronal	articulatory	0.160021	1
covert L	3	Superior temporal	$\theta/\mathrm{BHA}$	low back	vocalic	0.160021	1
covert L	3	Superior temporal	$\theta/\mathrm{BHA}$	high back	vocalic	0.160021	1
covert L	3	Broca	$\mathrm{l}\beta/\mathrm{BHA}$	coronal	articulatory	0.157699	1
covert L	3	Broca	$\mathrm{l}\beta/\mathrm{BHA}$	low back	vocalic	0.157699	1
covert L	3	Broca	$\mathrm{l}\beta/\mathrm{BHA}$	high back	vocalic	0.157699	1
covert L	3	Broca	$\theta/\beta$	labial	articulatory	0.210474	1
covert L	3	Broca	$\theta/\beta$	coronal	articulatory	0.157649	1
covert L	3	Broca	$\theta/\beta$	dorsal	articulatory	0.157642	1
covert L	3	Broca	$\theta/\beta$	low back	vocalic	0.157649	1
covert L	3	Broca	$\theta/\beta$	high back	vocalic	0.157649	1
covert L	3	Broca	$\theta/\beta$	central	vocalic	0.210474	1
covert R	2	Sensorimotor	$\theta/\beta$	central	vocalic	0.205145	1
covert R	2	Inferior temporal	$\theta/\beta$	dorsal	articulatory	0.596442	1
covert R	2	Inferior temporal	$\theta/\beta$	fricative	phonetic	0.587208	1
covert R	2	Inferior temporal	$\theta/\beta$	nasal	phonetic	0.612804	1
covert R	2	Inferior temporal	$\theta/\beta$	central	vocalic	0.621581	1
covert R	1	Inferior temporal	$\mathrm{l}\beta/\mathrm{BHA}$	plosive	phonetic	0.307557	1
covert R	1	Superior temporal	$\theta/\beta$	high back	vocalic	0.294878	1
covert R	1	Superior temporal	$\theta/\beta$	high front	vocalic	0.357838	1
covert R	1	Broca	$\mathrm{l}\gamma/\mathrm{BHA}$	dorsal	articulatory	0.328813	1
covert R	1	Broca	$\mathrm{l}\gamma/\mathrm{BHA}$	nasal	phonetic	0.365788	1
covert R	1	Broca	$\mathrm{l}\gamma/\mathrm{BHA}$	approximant	phonetic	0.349851	1
covert R	1	Broca	$\mathrm{l}\gamma/\mathrm{BHA}$	low front	vocalic	0.348528	1
covert R	1	Broca	$\mathrm{l}\gamma/\mathrm{BHA}$	high back	vocalic	0.31961	1
covert R	1	Broca	$\mathrm{l}\gamma/\mathrm{BHA}$	high front	vocalic	0.417193	1
covert R	1	Broca	$\mathrm{l}\gamma/\mathrm{BHA}$	central	vocalic	0.415944	1
covert R	1	Sensorimotor	$\mathrm{l}\gamma/\mathrm{BHA}$	dorsal	articulatory	0.37626	1
covert R	1	Sensorimotor	$\mathrm{l}\gamma/\mathrm{BHA}$	approximant	phonetic	0.382122	1
covert R	1	Sensorimotor	$\mathrm{l}\gamma/\mathrm{BHA}$	low back	vocalic	0.539675	1
covert R	1	Sensorimotor	$\mathrm{l}\gamma/\mathrm{BHA}$	low front	vocalic	0.434564	1
covert R	1	Sensorimotor	$\mathrm{l}\gamma/\mathrm{BHA}$	high back	vocalic	0.560398	1
covert R	1	Inferior temporal	$\mathrm{l}\beta/\mathrm{BHA}$	dorsal	articulatory	0.815778	1
covert R	1	Inferior temporal	$\mathrm{l}\beta/\mathrm{BHA}$	nasal	phonetic	0.535245	1
covert R	1	Inferior temporal	$\mathrm{l}\beta/\mathrm{BHA}$	approximant	phonetic	0.590049	1
covert R	1	Inferior temporal	$\mathrm{l}\beta/\mathrm{BHA}$	low back	vocalic	0.986524	1
covert R	1	Inferior temporal	$\mathrm{l}\beta/\mathrm{BHA}$	low front	vocalic	0.411425	1
covert R	1	Inferior temporal	$\mathrm{l}\beta/\mathrm{BHA}$	high back	vocalic	0.562917	1
covert R	1	Inferior temporal	$\mathrm{l}\beta/\mathrm{BHA}$	central	vocalic	0.750885	1
covert R	1	Superior temporal	$\mathrm{l}\beta/\mathrm{BHA}$	dorsal	articulatory	0.600848	1
covert R	1	Superior temporal	$\mathrm{l}\beta/\mathrm{BHA}$	nasal	phonetic	0.734336	1
covert R	1	Superior temporal	$\mathrm{l}\beta/\mathrm{BHA}$	approximant	phonetic	0.535976	1
covert R	1	Superior temporal	$\mathrm{l}\beta/\mathrm{BHA}$	low back	vocalic	0.940731	1
covert R	1	Superior temporal	$\mathrm{l}\beta/\mathrm{BHA}$	low front	vocalic	0.61785	1
covert R	1	Superior temporal	$\mathrm{l}\beta/\mathrm{BHA}$	high back	vocalic	0.496229	1
covert R	1	Superior temporal	$\mathrm{l}\beta/\mathrm{BHA}$	central	vocalic	0.425605	1
covert R	3	Superior temporal	$\mathrm{l}\beta/\gamma$	dorsal	articulatory	0.333611	1
covert R	3	Broca	$\theta/\mathrm{BHA}$	labial	articulatory	0.377205	1
covert R	3	Broca	$\theta/\mathrm{BHA}$	dorsal	articulatory	0.373686	1
covert R	3	Broca	$\theta/\mathrm{BHA}$	central	vocalic	0.377205	1

## Sheet: Figure 7a & Supp. Figure 20a
name	study	grouping	band	above chance level	score
overt	1	articulatory	80 - 150 Hz	1	0.629167
overt	1	phonetic	80 - 150 Hz	1	0.785
overt	1	vocalic	80 - 150 Hz	0	0.501667
overt	1	articulatory	80 - 150 Hz	1	0.744643
overt	1	phonetic	80 - 150 Hz	1	0.676667
overt	1	vocalic	80 - 150 Hz	1	0.623333
overt	1	articulatory	80 - 150 Hz	0	0.467857
overt	1	phonetic	80 - 150 Hz	1	0.686667
overt	1	vocalic	80 - 150 Hz	1	0.616667
overt	1	articulatory	80 - 150 Hz	0	0.496667
overt	1	phonetic	80 - 150 Hz	0	0.586667
overt	1	vocalic	80 - 150 Hz	1	0.6625
overt	2	articulatory	80 - 150 Hz	1	0.63
overt	2	phonetic	80 - 150 Hz	1	0.637798
overt	2	vocalic	80 - 150 Hz	1	0.67369
overt	2	articulatory	80 - 150 Hz	0	0.524762
overt	2	phonetic	80 - 150 Hz	0	0.475714
overt	2	vocalic	80 - 150 Hz	1	0.641667
overt	2	articulatory	80 - 150 Hz	0	0.496667
overt	2	phonetic	80 - 150 Hz	0	0.489286
overt	2	vocalic	80 - 150 Hz	1	0.606429
overt	2	articulatory	80 - 150 Hz	0	0.545238
overt	2	phonetic	80 - 150 Hz	1	0.641515
overt	2	vocalic	80 - 150 Hz	1	0.600714
covert	1	articulatory	80 - 150 Hz	0	0.492857
covert	1	phonetic	80 - 150 Hz	0	0.455
covert	1	vocalic	80 - 150 Hz	0	0.576667
covert	1	articulatory	80 - 150 Hz	0	0.564286
covert	1	phonetic	80 - 150 Hz	1	0.611667
covert	1	vocalic	80 - 150 Hz	0	0.505
covert	1	articulatory	80 - 150 Hz	0	0.498214
covert	1	phonetic	80 - 150 Hz	0	0.481667
covert	1	vocalic	80 - 150 Hz	0	0.545
covert	1	articulatory	80 - 150 Hz	0	0.546667
covert	1	phonetic	80 - 150 Hz	0	0.578333
covert	1	vocalic	80 - 150 Hz	0	0.510833
covert	2	articulatory	80 - 150 Hz	0	0.511667
covert	2	phonetic	80 - 150 Hz	0	0.549107
covert	2	vocalic	80 - 150 Hz	0	0.543333
covert	2	articulatory	80 - 150 Hz	0	0.528095
covert	2	phonetic	80 - 150 Hz	0	0.487381
covert	2	vocalic	80 - 150 Hz	0	0.41
covert	2	articulatory	80 - 150 Hz	0	0.503333
covert	2	phonetic	80 - 150 Hz	0	0.476786
covert	2	vocalic	80 - 150 Hz	0	0.494643
covert	2	articulatory	80 - 150 Hz	0	0.477778
covert	2	phonetic	80 - 150 Hz	0	0.513561
covert	2	vocalic	80 - 150 Hz	0	0.499762

## Sheet: Figure 7b & Supp. Figure 20b
name	study	grouping	band	above chance level	score
overt	1	articulatory	$\mathrm{l}\beta - \gamma$	0	0.541071
overt	1	phonetic	$\mathrm{l}\beta - \gamma$	0	0.521667
overt	1	vocalic	$\mathrm{l}\beta - \gamma$	0	0.506667
overt	1	articulatory	$\mathrm{l}\beta - \gamma$	0	0.465476
overt	1	phonetic	$\mathrm{l}\beta - \gamma$	0	0.488333
overt	1	vocalic	$\mathrm{l}\beta - \gamma$	0	0.57
overt	1	articulatory	$\mathrm{l}\beta - \gamma$	0	0.508929
overt	1	phonetic	$\mathrm{l}\beta - \gamma$	0	0.488333
overt	1	vocalic	$\mathrm{l}\beta - \gamma$	0	0.511667
overt	1	articulatory	$\mathrm{l}\beta - \gamma$	0	0.505
overt	1	phonetic	$\mathrm{l}\beta - \gamma$	0	0.41
overt	1	vocalic	$\mathrm{l}\beta - \gamma$	1	0.613333
overt	2	articulatory	$\mathrm{l}\beta - \gamma$	0	0.478333
overt	2	phonetic	$\mathrm{l}\beta - \gamma$	0	0.545238
overt	2	vocalic	$\mathrm{l}\beta - \gamma$	0	0.501905
overt	2	articulatory	$\mathrm{l}\beta - \gamma$	0	0.502738
overt	2	phonetic	$\mathrm{l}\beta - \gamma$	0	0.532262
overt	2	vocalic	$\mathrm{l}\beta - \gamma$	0	0.478333
overt	2	articulatory	$\mathrm{l}\beta - \gamma$	0	0.368333
overt	2	phonetic	$\mathrm{l}\beta - \gamma$	0	0.557143
overt	2	vocalic	$\mathrm{l}\beta - \gamma$	0	0.429167
overt	2	articulatory	$\mathrm{l}\beta - \gamma$	0	0.518849
overt	2	phonetic	$\mathrm{l}\beta - \gamma$	0	0.488333
overt	2	vocalic	$\mathrm{l}\beta - \gamma$	0	0.502143
covert	1	articulatory	$\mathrm{l}\beta - \gamma$	0	0.503571
covert	1	phonetic	$\mathrm{l}\beta - \gamma$	0	0.493333
covert	1	vocalic	$\mathrm{l}\beta - \gamma$	0	0.528333
covert	1	articulatory	$\mathrm{l}\beta - \gamma$	0	0.557738
covert	1	phonetic	$\mathrm{l}\beta - \gamma$	0	0.528333
covert	1	vocalic	$\mathrm{l}\beta - \gamma$	0	0.445
covert	1	articulatory	$\mathrm{l}\beta - \gamma$	0	0.469048
covert	1	phonetic	$\mathrm{l}\beta - \gamma$	0	0.43
covert	1	vocalic	$\mathrm{l}\beta - \gamma$	0	0.511667
covert	1	articulatory	$\mathrm{l}\beta - \gamma$	0	0.531667
covert	1	phonetic	$\mathrm{l}\beta - \gamma$	0	0.390833
covert	1	vocalic	$\mathrm{l}\beta - \gamma$	0	0.436667
covert	2	articulatory	$\mathrm{l}\beta - \gamma$	0	0.473333
covert	2	phonetic	$\mathrm{l}\beta - \gamma$	0	0.516964
covert	2	vocalic	$\mathrm{l}\beta - \gamma$	0	0.412857
covert	2	articulatory	$\mathrm{l}\beta - \gamma$	0	0.42119
covert	2	phonetic	$\mathrm{l}\beta - \gamma$	0	0.415357
covert	2	vocalic	$\mathrm{l}\beta - \gamma$	0	0.436667
covert	2	articulatory	$\mathrm{l}\beta - \gamma$	0	0.52
covert	2	phonetic	$\mathrm{l}\beta - \gamma$	0	0.421726
covert	2	vocalic	$\mathrm{l}\beta - \gamma$	0	0.484881
covert	2	articulatory	$\mathrm{l}\beta - \gamma$	0	0.406944
covert	2	phonetic	$\mathrm{l}\beta - \gamma$	0	0.457348
covert	2	vocalic	$\mathrm{l}\beta - \gamma$	0	0.548492

## Sheet: Supp. Figure 21
Overt aligned				Overt non aligned
Subject	Fold	Accuracy		Subject	Fold	Accuracy
1	1	0.6		1	1	0.5
1	2	0.9		1	2	0.4
1	3	0.9		1	3	0.3
1	4	0.7		1	4	0.3
1	5	0.8182		1	5	0.2727
1	6	0.7273		1	6	0.3636
1	7	0.7273		1	7	0.1818
1	8	0.5455		1	8	0.0909
1	9	1		1	9	0.2727
1	10	0.9091		1	10	0.2727
2	1	0.8182		2	1	0.3636
2	2	0.4		2	2	0.2727
2	3	1		2	3	0.4545
2	4	0.8182		2	4	0.6364
2	5	0.4545		2	5	0.4545
2	6	0.5		2	6	0.1818
2	7	1		2	7	0.4545
2	8	0.7273		2	8	0.5455
2	9	1		2	9	0.5455
2	10	0.2		2	10	0.2727
3	1	0.8182		3	1	0.5455
3	2	0.9091		3	2	0.1818
3	3	0.8182		3	3	0.3636
3	4	0.5		3	4	0.0909
3	5	0.8182		3	5	0.5455
3	6	0.8182		3	6	0.4545
3	7	1		3	7	0.2727
3	8	0.3		3	8	0.2727
3	9	0.9		3	9	0.5
3	10	0.8182		3	10	0.3636
4	1	0.7273		4	1	0.5455
4	2	0.5		4	2	0.3636
4	3	0.9		4	3	0.3
4	4	1		4	4	0.3
4	5	1		4	5	0.4545
4	6	0.4		4	6	0.4
4	7	0.7		4	7	0.3
4	8	0.6		4	8	0.5
4	9	0.6		4	9	0.2
4	10	0.7		4	10	0.1
